# Supplementary material for: Single-cell sequencing reveals the response mechanisms of vascular endothelial cells to glucocorticoids in diabetic retinopathy
Source: PLoS One. 2025 Nov 6;20(11):e0334230. doi: 10.1371/journal.pone.0334230 (PMC12591416; doi:10.1371/journal.pone.0334230)
Supplement: S1 Table — (TXT) [file pone.0334230.s001.txt]

Glucocorticoid-related gene
ETS2
FKBP4
FLT3
NR4A1
SMAD3
NR4A2
STAT5B
TACC1
YWHAH
NR4A3
NRIP1
NCOR2
SGK1
NFATC1
FOS
POMC
CGA
PRL
IFNG
KRT14
FGG
AFP
BGLAP
MMP1
CSF2
NR3C1
TP53
IL4
IL5
IL6
ICAM1
JUN
CSN2
HSP90AA1
CXCL8
IRF1
KRT5
POU2F1
CREB1
SELE
PRKACA
SPI1
EGR1
NFKB1
TBP
PRKACG
PRKACB
GATA3
MAPK3
POU1F1
MAPK1
AKT1
SFN
VIPR1
IL13
CDKN1A
PBX1
STAT1
STAT5A
MAPK8
MAPK9
GSK3B
SMARCA4
PPP5C
MAPK10
IL2
SUMO2
CDK5
MDM2
RELA
KRT17
BAX
EP300
FKBP5
HDAC1
NR1I3
CDK5R1
NCOA2
MAPK11
NCOA1
MAPK14
PCK2
KMT5B
SMARCC2
HDAC2
CREBBP
SMARCC1
SMARCD1
TSG101
TBX21
HSD11B1
CYP17A1
CYP11B1
SERPINA6
HSD11B2
CYP11B2
CYP21A2
HSD3B1
HSD3B2
CDKN1B
CDKN2A
CDKN2B
CDKN2C
TXNRD2
CTNNB1
CYB5A
CYP11A1
NR0B1
ABCD1
NNT
GLI3
GNAS
GATC
AIRE
HTR1A
KCNJ11
MC2R
MEN1
NF2
NFKB2
PDE11A
PCSK1
PDGFB
SUFU
GATB
PIK3CA
POR
ATRX
QRSL1
PRKAR1A
MRAP
RET
ROBO1
CDH23
SMARCB1
SMARCE1
SMO
BRAF
STAR
TERT
ARMC5
AAAS
BAP1
ZNRF3
USP48
TRAF7
CBX2
PDE8B
TBX19
USP8
SPRY1
CDKN1C
SLC19A2
CDC42EP3
PTGES3
PLK2
ABHD2
AKAP13
FGD4
SPINK13
TSC22D3
SLC26A2
EDN2
STOM
ARL5B
ADGRF4
ALOX5AP
ANKRD1
DNAJC15
BIRC2
BIRC3
AMIGO2
IL11
GPR153
KTN1
MFGE8
GADD45B
ANGPTL4
PDE4B
SERPINB9
PMP2
EPB41L4B
POU5F1
ETNK2
SRGN
LRRC8A
ACKR3
PTGS2
RGS2
RXRA
S100P
SCNN1A
CCL2
CCL20
SEC14L1
SNAI2
TGFBR3
THBD
TNFAIP3
ZIC2
PRRG4
CPEB4
PPP1R14C
B3GNT5
CAVIN2
CUL1
TNS4
ENC1
BHLHE40
NR1I2
MGAM
NAV3
DNER
SERTAD2
FGFBP1
AKR1C4
CYP3A4
AKR1C1
AKR1C2
SRD5A1
SRD5A2
AKR1D1
AKR1C3
CBR1
CYP19A1
HSD17B3
H6PD
TXNIP
ITPR3
SLC7A5
IL13RA1
CD55
LTF
NOTCH2
IFNGR1
S100A8
ABCA1
KLF9
IQSEC1
DUSP4
GRK5
MNDA
CSTA
MAP3K8
DEFA1
AREG
IL1R2
GPR183
GABPB1-IT1
ITGAM
LY86
VNN2
CA1
IDS
LY96
ZNF571
ZNF165
CH25H
MFN1
DEFA4
CREM
ADAM28
GABARAPL1
SWAP70
DUSP5
CYTIP
RGS13
GPR18
MS4A1
P2RX5
SLIT2
ALAS2
AHNAK
SEL1L3
DDX39B
CEBPB
CRYBG1
PTPRC
TCF25
G0S2
ASAH1
LYZ
DDX17
GLIPR1
MAX
GPR65
P2RY10
MIR22HG
GLUL
C15orf39
EZR
PELI1
DIDO1
FOSL2
KLHL2
ZNF331
GTPBP1
ANKRD11
USP36
CHPT1
BCL2L11
FAM107A
FBXO32
CYP1B1
EDN1
METTL21C
EIF4E
FECH
MSTN
NPAS4
GJB2
GSK3A
ANXA1
HMGCS2
HNRNPU
IGF1R
AQP1
ISL1
JAK2
ASS1
MT-ND3
MYOD1
ATP5F1A
PCK1
SERPINF1
DDIT4
UGT1A1
REST
RPS6KB1
SMYD3
SSTR2
SSTR3
SSTR4
SSTR5
ZFP36L1
ZFP36L2
STC1
TFAP4
UBE2L3
ZFP36
AXIN2
CASP9
CFLAR
ZNF764
CRH
CRHR1
SELENOM
CRY1
CRY2
GALR1
KCNQ1
GAL
GHRL
PTPN11
TSPO
BMAL1
PER1
PHB1
LMO3
CLOCK
IGFBP7
SLIT3
CAD
