# Supplementary material for: Single-cell sequencing reveals the response mechanisms of vascular endothelial cells to glucocorticoids in diabetic retinopathy
Source: PLoS One. 2025 Nov 6;20(11):e0334230. doi: 10.1371/journal.pone.0334230 (PMC12591416; doi:10.1371/journal.pone.0334230)
Supplement: S2 Table — (TXT) [file pone.0334230.s002.txt]

celltype	marker
Cones	Opn1mw
Cones	Opn1sw
Rods	Nrl
Rods	Rho
Rods	Pde6b
Rods	Gnat1
Rods	Nr2e3
Bipolar cell	Vsx2
Bipolar cell	Grm6
Bipolar cell	Scgn
Bipolar cell	Car8
Retinal ganglion cell	Thy1
Retinal ganglion cell	Nefl
Retinal ganglion cell	Nefm
Amacrine cell	Gad1
Amacrine cell	Tfap2b
Muller glia	Glul
Muller glia	Tnfaip6
Muller glia	Acsl3
Muller glia	Slc1a3
Microglia	Cx3cr1
Microglia	Aif1
Vascular endothelial cell	Pecam1
Vascular endothelial cell	Cdh5
Pericytes	Kcnj8
Pericytes	Pdgfrb
Retinal pigment epithelial cells	Rpe65
