# Supplementary material for: Single-cell sequencing reveals the response mechanisms of vascular endothelial cells to glucocorticoids in diabetic retinopathy
Source: PLoS One. 2025 Nov 6;20(11):e0334230. doi: 10.1371/journal.pone.0334230 (PMC12591416; doi:10.1371/journal.pone.0334230)
Supplement: S3 Table — (CSV) [file pone.0334230.s003.csv]

	p_val	avg_log2FC	pct.1	pct.2	p_val_adj	name
Hspa8.1	3.82E-34	-1.139948473	0.818	0.976	7.97E-30	Hspa8
Bsg.1	3.28E-22	-0.753806986	0.994	1	6.85E-18	Bsg
Vwa1.1	4.60E-20	-1.168079951	0.602	0.881	9.60E-16	Vwa1
Cirbp.1	8.01E-19	1.610265703	0.75	0.494	1.67E-14	Cirbp
Mfsd2a.1	3.12E-18	-1.156086057	0.381	0.78	6.51E-14	Mfsd2a
Hsp90ab1.1	1.40E-17	-0.616454314	0.909	0.97	2.92E-13	Hsp90ab1
Rsrp1.1	5.55E-16	-0.877010142	0.585	0.899	1.16E-11	Rsrp1
Cxcl12.1	1.31E-15	-1.068390108	0.801	0.958	2.75E-11	Cxcl12
Tsc22d1.1	2.43E-15	-0.726664824	0.801	0.982	5.08E-11	Tsc22d1
Tuba1a.1	1.52E-14	-1.043359295	0.614	0.851	3.17E-10	Tuba1a
Dynll1.1	6.11E-14	-0.836992951	0.739	0.958	1.28E-09	Dynll1
Smad7.1	7.72E-14	-0.909572	0.557	0.857	1.61E-09	Smad7
Pcp2.1	4.50E-13	1.860941187	0.716	0.393	9.40E-09	Pcp2
Rbm3.1	2.37E-12	0.839382634	0.824	0.81	4.95E-08	Rbm3
Nes.1	3.19E-12	-0.973929133	0.403	0.702	6.67E-08	Nes
Serinc3.1	7.75E-12	0.625401728	0.875	0.935	1.62E-07	Serinc3
Serpinh1.1	8.40E-12	-0.733340802	0.415	0.72	1.75E-07	Serpinh1
Hspb1.1	9.60E-12	-0.678059722	0.773	0.964	2.01E-07	Hspb1
Palmd.1	1.56E-11	-0.617010816	0.551	0.839	3.25E-07	Palmd
Igfbp3.1	2.35E-11	1.405120208	0.551	0.256	4.92E-07	Igfbp3
Tmsb4x.1	2.93E-11	-0.418819575	0.977	0.982	6.11E-07	Tmsb4x
Pltp.1	3.88E-11	-0.670436946	0.847	0.976	8.10E-07	Pltp
Nrp1.1	8.31E-11	-0.882173845	0.392	0.679	1.74E-06	Nrp1
Ccnd2.1	1.46E-10	-0.792261903	0.347	0.655	3.05E-06	Ccnd2
Skil.1	1.72E-10	-0.626699422	0.318	0.625	3.59E-06	Skil
Ablim1.1	4.10E-10	-0.652787301	0.722	0.935	8.55E-06	Ablim1
Apoe.1	4.54E-10	1.388045948	0.886	0.827	9.49E-06	Apoe
Cct3.1	9.51E-10	-0.492877866	0.295	0.619	1.99E-05	Cct3
Icam2.1	9.59E-10	-0.573021152	0.511	0.798	2.00E-05	Icam2
Bok.1	1.11E-09	-0.652001462	0.318	0.613	2.31E-05	Bok
Hmcn1.1	1.20E-09	-0.700885684	0.273	0.571	2.50E-05	Hmcn1
Ets1.1	1.20E-09	-0.638115988	0.642	0.869	2.52E-05	Ets1
Cd93.1	2.27E-09	-0.814635069	0.534	0.786	4.75E-05	Cd93
Hic1.1	2.79E-09	-0.416106657	0.131	0.411	5.83E-05	Hic1
Hivep2.1	3.48E-09	-0.457546687	0.142	0.417	7.28E-05	Hivep2
Dlc1.1	3.59E-09	-0.591471932	0.58	0.78	7.50E-05	Dlc1
Mndal.1	4.01E-09	-0.658332607	0.375	0.685	8.39E-05	Mndal
Hist1h1c.1	4.02E-09	1.246521418	0.614	0.423	8.39E-05	Hist1h1c
Scd2.1	6.64E-09	-0.408642003	0.21	0.512	0.000138648	Scd2
Mgarp.1	7.05E-09	1.796685293	0.688	0.482	0.000147227	Mgarp
Anxa2.1	7.34E-09	-0.541559477	0.557	0.839	0.000153335	Anxa2
Emcn.1	7.56E-09	-0.716564487	0.636	0.899	0.000157818	Emcn
Dnaja1.1	7.67E-09	-0.525668096	0.722	0.887	0.000160156	Dnaja1
Ptprr.1	1.06E-08	-0.628589703	0.438	0.726	0.000221053	Ptprr
Mycn.1	1.14E-08	-0.355169061	0.023	0.22	0.000238459	Mycn
Ifi203.1	1.32E-08	-0.644370459	0.449	0.708	0.000276363	Ifi203
Klf4.1	1.56E-08	-0.584510114	0.71	0.917	0.000325086	Klf4
Csrp2.1	1.68E-08	-0.584671648	0.545	0.798	0.000351954	Csrp2
Efr3b.1	2.11E-08	-0.637866983	0.364	0.619	0.000440372	Efr3b
Rho.1	2.53E-08	1.165257826	0.903	0.857	0.000529388	Rho
H2-Q7.1	3.22E-08	1.02066059	0.432	0.179	0.000672833	H2-Q7
Slfn5.1	3.85E-08	-0.677320886	0.528	0.768	0.000803876	Slfn5
Flt1.1	4.47E-08	-0.463593736	0.909	0.994	0.000934434	Flt1
Klf2.1	4.49E-08	-0.531380843	0.881	0.958	0.000936986	Klf2
Angptl4.1	4.53E-08	0.790584264	0.312	0.083	0.000945401	Angptl4
Flnb.1	4.58E-08	-0.601310124	0.426	0.679	0.000956014	Flnb
Macf1.1	5.59E-08	-0.594186263	0.676	0.875	0.001167697	Macf1
Ltbp4.1	6.49E-08	-0.581022795	0.642	0.881	0.001356027	Ltbp4
Ap1s2.1	6.72E-08	-0.489024209	0.267	0.56	0.001404673	Ap1s2
Nostrin.1	7.42E-08	-0.640246836	0.494	0.762	0.001549071	Nostrin
Ldha.1	9.67E-08	-0.47228372	0.631	0.887	0.002018968	Ldha
Tdrp.1	9.68E-08	-0.651131653	0.432	0.702	0.002021394	Tdrp
Tuba1b.1	1.05E-07	-0.444795011	0.619	0.845	0.002191525	Tuba1b
Esyt2.1	1.12E-07	-0.552209408	0.585	0.798	0.002332922	Esyt2
Ptn.1	1.17E-07	-0.80941825	0.756	0.881	0.002448766	Ptn
Txnip.1	1.23E-07	0.929017148	0.727	0.798	0.002566097	Txnip
Sema6d.1	1.40E-07	-0.435189698	0.136	0.381	0.002915092	Sema6d
Plk2.1	1.52E-07	-0.731447911	0.557	0.768	0.003183087	Plk2
Rhoq.1	1.65E-07	-0.505957933	0.159	0.399	0.003454675	Rhoq
Ptprb.1	1.68E-07	-0.497951725	0.773	0.952	0.003499294	Ptprb
Sult1a1.1	1.74E-07	0.821285904	0.506	0.315	0.003641986	Sult1a1
Nuak1.1	1.78E-07	-0.407035614	0.102	0.339	0.003712978	Nuak1
Tpi1.1	1.98E-07	-0.433826514	0.523	0.798	0.00414154	Tpi1
Tubb4b.1	2.00E-07	-0.476777987	0.534	0.768	0.004172935	Tubb4b
Tfrc.1	2.20E-07	-0.664064956	0.426	0.649	0.004586956	Tfrc
Arap3.1	2.32E-07	-0.393097971	0.352	0.619	0.00485118	Arap3
Epha4.1	2.36E-07	-0.515436994	0.318	0.589	0.004922601	Epha4
Sp100.1	2.45E-07	-0.525068508	0.398	0.637	0.00511378	Sp100
Alpl.1	2.58E-07	-0.657378612	0.5	0.732	0.005394023	Alpl
Oxct1.1	2.71E-07	-0.373889637	0.125	0.357	0.005659012	Oxct1
Atp2c1.1	3.02E-07	-0.424876611	0.347	0.625	0.006301283	Atp2c1
Mapk3.1	3.09E-07	-0.452083118	0.517	0.786	0.006448917	Mapk3
Nap1l1.1	3.18E-07	-0.519101036	0.472	0.726	0.006643831	Nap1l1
Dusp11.1	3.79E-07	-0.567879784	0.466	0.72	0.007912456	Dusp11
Id1.1	3.83E-07	-0.48141041	0.835	0.97	0.007996729	Id1
Il10rb.1	3.85E-07	-0.595836932	0.489	0.78	0.00804204	Il10rb
Mt1.1	4.20E-07	1.334470165	0.472	0.232	0.008780902	Mt1
Spock2.1	4.32E-07	-0.474838696	0.864	0.964	0.009023494	Spock2
Dusp6.1	4.63E-07	-0.429349496	0.307	0.583	0.009670966	Dusp6
Sgpp2.1	4.82E-07	-0.43457716	0.284	0.548	0.010059719	Sgpp2
Alas1.1	5.11E-07	-0.606199336	0.392	0.643	0.010672119	Alas1
9930111J21Rik2.1	5.15E-07	-0.554909034	0.381	0.631	0.010751967	9930111J21Rik2
Slco1c1.1	5.18E-07	-0.569154209	0.67	0.905	0.010813815	Slco1c1
Htra3.1	5.24E-07	-0.50191418	0.119	0.339	0.010942958	Htra3
Pls3.1	5.37E-07	-0.504113282	0.568	0.768	0.01121392	Pls3
Gm9946.1	6.77E-07	-0.537597651	0.102	0.321	0.014147848	Gm9946
Tcf15.1	6.80E-07	-0.51073945	0.284	0.554	0.014195051	Tcf15
Pitpnc1.1	7.26E-07	-0.699954213	0.409	0.637	0.015159455	Pitpnc1
Bod1l.1	7.45E-07	-0.411622087	0.415	0.69	0.015559933	Bod1l
Anp32b.1	7.72E-07	-0.491475021	0.528	0.78	0.016129663	Anp32b
Fdps.1	8.32E-07	-0.410790838	0.142	0.375	0.017375811	Fdps
Nos3.1	8.64E-07	-0.566548941	0.5	0.732	0.018046621	Nos3
Slc16a4.1	9.07E-07	-0.418122453	0.335	0.607	0.018950631	Slc16a4
Adgrl2.1	9.63E-07	-0.534960171	0.369	0.649	0.020125573	Adgrl2
Acin1.1	9.67E-07	-0.434825311	0.415	0.661	0.020191645	Acin1
Pdzd2.1	1.07E-06	-0.430500447	0.267	0.518	0.022378484	Pdzd2
Tspan13.1	1.09E-06	-0.542750959	0.58	0.786	0.022747291	Tspan13
Slc7a1.1	1.13E-06	-0.551942931	0.608	0.833	0.023507352	Slc7a1
Heg1.1	1.25E-06	-0.486326638	0.506	0.756	0.026077975	Heg1
Lrg1.1	1.31E-06	1.3132904	0.131	0	0.027344953	Lrg1
Guca1a.1	1.37E-06	1.500291779	0.602	0.393	0.028542397	Guca1a
Meox1.1	1.40E-06	-0.295321574	0.011	0.155	0.029235754	Meox1
Fli1.1	1.45E-06	-0.520643976	0.562	0.798	0.03027719	Fli1
Tspan5.1	1.66E-06	-0.562039525	0.551	0.738	0.034597321	Tspan5
Mir124-2hg.1	1.66E-06	1.272860031	0.352	0.143	0.034707248	Mir124-2hg
Eif4ebp2.1	1.80E-06	-0.450510505	0.375	0.601	0.037583986	Eif4ebp2
Gch1.1	2.26E-06	-0.581777725	0.278	0.506	0.047189181	Gch1
Hprt.1	2.28E-06	-0.365241546	0.58	0.798	0.047679391	Hprt
Pxdc1.1	2.32E-06	-0.486550622	0.25	0.476	0.048388283	Pxdc1
