# Supplementary material for: Single-cell sequencing reveals the response mechanisms of vascular endothelial cells to glucocorticoids in diabetic retinopathy
Source: PLoS One. 2025 Nov 6;20(11):e0334230. doi: 10.1371/journal.pone.0334230 (PMC12591416; doi:10.1371/journal.pone.0334230)
Supplement: S4 Table — (CSV) [file pone.0334230.s004.csv]

	ONTOLOGY	ID	Description	GeneRatio	BgRatio	pvalue	p.adjust	qvalue	geneID	Count
GO:0045765	BP	GO:0045765	regulation of angiogenesis	12/117	302/29008	3.77406314158382e-09	3.77280619049442e-06	2.59182854296961e-06	Hspb1/Nrp1/Ets1/Klf4/Flt1/Klf2/Ptn/Plk2/Sp100/Id1/Nos3/Lrg1	12
GO:0010632	BP	GO:0010632	regulation of epithelial cell migration	11/117	241/29008	4.14484385289356e-09	3.77280619049442e-06	2.59182854296961e-06	Bsg/Hspb1/Nrp1/Apoe/Ets1/Ptprr/Klf4/Macf1/Plk2/Sp100/Nos3	11
GO:1901342	BP	GO:1901342	regulation of vasculature development	12/117	306/29008	4.37342294106772e-09	3.77280619049442e-06	2.59182854296961e-06	Hspb1/Nrp1/Ets1/Klf4/Flt1/Klf2/Ptn/Plk2/Sp100/Id1/Nos3/Lrg1	12
GO:0040013	BP	GO:0040013	negative regulation of locomotion	12/117	341/29008	1.45883659547599e-08	9.43867277272963e-06	6.48414476252353e-06	Cxcl12/Igfbp3/Nrp1/Apoe/Dlc1/Ptprr/Klf4/Ptn/Sema6d/Arap3/Epha4/Sp100	12
GO:0001667	BP	GO:0001667	ameboidal-type cell migration	13/117	444/29008	3.11005665442923e-08	1.29945218959736e-05	8.92692893610158e-06	Bsg/Cxcl12/Hspb1/Nrp1/Apoe/Ets1/Ptprr/Klf4/Macf1/Sema6d/Plk2/Sp100/Nos3	13
GO:0030336	BP	GO:0030336	negative regulation of cell migration	11/117	293/29008	3.11174495372147e-08	1.29945218959736e-05	8.92692893610158e-06	Cxcl12/Igfbp3/Apoe/Dlc1/Ptprr/Klf4/Ptn/Sema6d/Arap3/Epha4/Sp100	11
GO:0010594	BP	GO:0010594	regulation of endothelial cell migration	9/117	174/29008	3.87145301106339e-08	1.29945218959736e-05	8.92692893610158e-06	Bsg/Hspb1/Nrp1/Apoe/Ets1/Klf4/Plk2/Sp100/Nos3	9
GO:0010631	BP	GO:0010631	epithelial cell migration	11/117	306/29008	4.84124386227606e-08	1.29945218959736e-05	8.92692893610158e-06	Bsg/Hspb1/Nrp1/Apoe/Ets1/Ptprr/Klf4/Macf1/Plk2/Sp100/Nos3	11
GO:2000146	BP	GO:2000146	negative regulation of cell motility	11/117	306/29008	4.84124386227606e-08	1.29945218959736e-05	8.92692893610158e-06	Cxcl12/Igfbp3/Apoe/Dlc1/Ptprr/Klf4/Ptn/Sema6d/Arap3/Epha4/Sp100	11
GO:0090132	BP	GO:0090132	epithelium migration	11/117	308/29008	5.17221960995264e-08	1.29945218959736e-05	8.92692893610158e-06	Bsg/Hspb1/Nrp1/Apoe/Ets1/Ptprr/Klf4/Macf1/Plk2/Sp100/Nos3	11
GO:0090130	BP	GO:0090130	tissue migration	11/117	310/29008	5.52317391250808e-08	1.29945218959736e-05	8.92692893610158e-06	Bsg/Hspb1/Nrp1/Apoe/Ets1/Ptprr/Klf4/Macf1/Plk2/Sp100/Nos3	11
GO:0051271	BP	GO:0051271	negative regulation of cellular component movement	11/117	315/29008	6.49493534165885e-08	1.40074105535109e-05	9.62275946672088e-06	Cxcl12/Igfbp3/Apoe/Dlc1/Ptprr/Klf4/Ptn/Sema6d/Arap3/Epha4/Sp100	11
GO:0043535	BP	GO:0043535	regulation of blood vessel endothelial cell migration	7/117	93/29008	1.03046201193799e-07	2.05141206684271e-05	1.40927152887714e-05	Hspb1/Nrp1/Apoe/Ets1/Klf4/Plk2/Nos3	7
GO:0043542	BP	GO:0043542	endothelial cell migration	9/117	221/29008	2.97628035131779e-07	5.22750531782077e-05	3.59117240779276e-05	Bsg/Hspb1/Nrp1/Apoe/Ets1/Klf4/Plk2/Sp100/Nos3	9
GO:0050767	BP	GO:0050767	regulation of neurogenesis	12/117	451/29008	3.02985238668128e-07	5.22750531782077e-05	3.59117240779276e-05	Cxcl12/Nrp1/Skil/Apoe/Mycn/Flt1/Macf1/Ptn/Sema6d/Epha4/Nap1l1/Id1	12
GO:0043534	BP	GO:0043534	blood vessel endothelial cell migration	7/117	116/29008	4.69925913343183e-07	7.60105164832599e-05	5.22174255024103e-05	Hspb1/Nrp1/Apoe/Ets1/Klf4/Plk2/Nos3	7
GO:0016311	BP	GO:0016311	dephosphorylation	10/117	345/29008	1.43835401969774e-06	0.000218968247233986	0.000150426002431547	Hsp90ab1/Dlc1/Ptprr/Ptprb/Nuak1/Alpl/Dusp11/Dusp6/Sgpp2/Bod1l	10
GO:0051962	BP	GO:0051962	positive regulation of nervous system development	10/117	359/29008	2.05321809149411e-06	0.000295207134488153	0.000202800313247576	Cxcl12/Nrp1/Skil/Apoe/Flt1/Macf1/Ptn/Epha4/Nap1l1/Adgrl2	10
GO:0001558	BP	GO:0001558	regulation of cell growth	11/117	450/29008	2.2002387967088e-06	0.000299695684520124	0.000205883840866546	Cirbp/Mfsd2a/Cxcl12/Smad7/Igfbp3/Nrp1/Apoe/Mndal/Macf1/Sema6d/Fdps	11
GO:0043536	BP	GO:0043536	positive regulation of blood vessel endothelial cell migration	5/117	56/29008	3.17431981984491e-06	0.000400135823340937	0.000274883838616629	Hspb1/Nrp1/Ets1/Plk2/Nos3	5
GO:0010720	BP	GO:0010720	positive regulation of cell development	10/117	378/29008	3.24685173499215e-06	0.000400135823340937	0.000274883838616629	Cxcl12/Smad7/Nrp1/Skil/Apoe/Flt1/Macf1/Ptn/Epha4/Nap1l1	10
GO:0050769	BP	GO:0050769	positive regulation of neurogenesis	9/117	298/29008	3.5372399707313e-06	0.000416108047466028	0.000285856378495941	Cxcl12/Nrp1/Skil/Apoe/Flt1/Macf1/Ptn/Epha4/Nap1l1	9
GO:0051098	BP	GO:0051098	regulation of binding	10/117	397/29008	5.00306798910034e-06	0.000562953911121377	0.000386736010690639	Hsp90ab1/Nes/Apoe/Anxa2/Klf4/Plk2/Epha4/Sp100/Mapk3/Id1	10
GO:0010595	BP	GO:0010595	positive regulation of endothelial cell migration	6/117	109/29008	5.46265878592351e-06	0.000571636424663022	0.000392700691961215	Bsg/Hspb1/Nrp1/Ets1/Plk2/Nos3	6
GO:0140058	BP	GO:0140058	neuron projection arborization	4/117	29/29008	5.52199019187618e-06	0.000571636424663022	0.000392700691961215	Mfsd2a/Nrp1/Macf1/Ptn	4
GO:0006470	BP	GO:0006470	protein dephosphorylation	8/117	239/29008	5.95041029362486e-06	0.000592294686150044	0.000406892428580259	Hsp90ab1/Dlc1/Ptprr/Ptprb/Nuak1/Dusp11/Dusp6/Bod1l	8
GO:0045766	BP	GO:0045766	positive regulation of angiogenesis	7/117	179/29008	8.48614329618499e-06	0.000784362101804527	0.0005388381965134	Hspb1/Nrp1/Ets1/Klf4/Flt1/Nos3/Lrg1	7
GO:1904018	BP	GO:1904018	positive regulation of vasculature development	7/117	179/29008	8.48614329618499e-06	0.000784362101804527	0.0005388381965134	Hspb1/Nrp1/Ets1/Klf4/Flt1/Nos3/Lrg1	7
GO:0022604	BP	GO:0022604	regulation of cell morphogenesis	9/117	337/29008	9.52378903710103e-06	0.000849916069931636	0.000583872220822636	Mfsd2a/Palmd/Nrp1/Dlc1/Macf1/Ptn/Rhoq/Arap3/Epha4	9
GO:0050770	BP	GO:0050770	regulation of axonogenesis	7/117	185/29008	1.05198688291031e-05	0.000907514017657292	0.000623440647451056	Cxcl12/Nrp1/Skil/Apoe/Macf1/Sema6d/Epha4	7
GO:0031346	BP	GO:0031346	positive regulation of cell projection organization	10/117	441/29008	1.24881556916634e-05	0.0010425595783879	0.000716213750873328	Cxcl12/Dynll1/Hspb1/Nrp1/Skil/Apoe/Macf1/Ptn/Rhoq/Epha4	10
GO:1900272	BP	GO:1900272	negative regulation of long-term synaptic potentiation	3/117	12/29008	1.37001389925543e-05	0.00110799874102283	0.00076116890652711	Apoe/Ptn/Epha4	3
GO:0010563	BP	GO:0010563	negative regulation of phosphorus metabolic process	10/117	453/29008	1.57317341766418e-05	0.00119746258968085	0.000822628452766192	Dynll1/Smad7/Hspb1/Igfbp3/Apoe/Dnaja1/Ptprb/Dusp6/Bod1l/Heg1	10
GO:0045936	BP	GO:0045936	negative regulation of phosphate metabolic process	10/117	453/29008	1.57317341766418e-05	0.00119746258968085	0.000822628452766192	Dynll1/Smad7/Hspb1/Igfbp3/Apoe/Dnaja1/Ptprb/Dusp6/Bod1l/Heg1	10
GO:0048588	BP	GO:0048588	developmental cell growth	8/117	275/29008	1.64696917175121e-05	0.0012178160618549	0.000836610806342196	Hsp90ab1/Cxcl12/Smad7/Nrp1/Apoe/Macf1/Sema6d/Fdps	8
GO:0030307	BP	GO:0030307	positive regulation of cell growth	7/117	206/29008	2.1078885011182e-05	0.00151533762247053	0.00104100107555224	Mfsd2a/Cxcl12/Smad7/Nrp1/Apoe/Macf1/Fdps	7
GO:0048675	BP	GO:0048675	axon extension	6/117	142/29008	2.47760031302051e-05	0.00173298097570191	0.0011905169071669	Hsp90ab1/Cxcl12/Nrp1/Apoe/Macf1/Sema6d	6
GO:0007409	BP	GO:0007409	axonogenesis	10/117	487/29008	2.91430664827201e-05	0.00198479621203368	0.00136350801355441	Bsg/Hsp90ab1/Cxcl12/Nrp1/Skil/Ablim1/Apoe/Macf1/Sema6d/Epha4	10
GO:0043393	BP	GO:0043393	regulation of protein binding	7/117	218/29008	3.02850623374086e-05	0.00200968567510804	0.00138060648550292	Hsp90ab1/Nes/Apoe/Anxa2/Plk2/Mapk3/Id1	7
GO:0042326	BP	GO:0042326	negative regulation of phosphorylation	9/117	396/29008	3.39309172697411e-05	0.00218025109494512	0.00149778089130493	Dynll1/Smad7/Hspb1/Igfbp3/Apoe/Dnaja1/Ptprb/Dusp6/Heg1	9
GO:0035023	BP	GO:0035023	regulation of Rho protein signal transduction	5/117	91/29008	3.45402994176004e-05	0.00218025109494512	0.00149778089130493	Nrp1/Apoe/Dlc1/Arap3/Heg1	5
GO:0071560	BP	GO:0071560	cellular response to transforming growth factor beta stimulus	7/117	226/29008	3.80906177051429e-05	0.00234710758621214	0.0016124073509771	Hsp90ab1/Smad7/Skil/Ltbp4/Htra3/Nos3/Lrg1	7
GO:0048638	BP	GO:0048638	regulation of developmental growth	9/117	406/29008	4.11641459408366e-05	0.00239515975749321	0.00164541805515579	Mfsd2a/Cxcl12/Smad7/Nrp1/Apoe/Macf1/Sema6d/Dusp6/Fdps	9
GO:0016358	BP	GO:0016358	dendrite development	8/117	313/29008	4.13856340172342e-05	0.00239515975749321	0.00164541805515579	Mfsd2a/Nrp1/Apoe/Ptn/Plk2/Epha4/Id1/Hprt	8
GO:0010634	BP	GO:0010634	positive regulation of epithelial cell migration	6/117	156/29008	4.20156885139043e-05	0.00239515975749321	0.00164541805515579	Bsg/Hspb1/Nrp1/Ets1/Plk2/Nos3	6
GO:0071559	BP	GO:0071559	response to transforming growth factor beta	7/117	230/29008	4.2572391361935e-05	0.00239515975749321	0.00164541805515579	Hsp90ab1/Smad7/Skil/Ltbp4/Htra3/Nos3/Lrg1	7
GO:0031281	BP	GO:0031281	positive regulation of cyclase activity	3/117	18/29008	4.99246474722544e-05	0.00274904229059988	0.00188852697828976	Mapk3/Nos3/Guca1a	3
GO:0050772	BP	GO:0050772	positive regulation of axonogenesis	5/117	101/29008	5.69757443159912e-05	0.00307194221437053	0.00211035158223046	Cxcl12/Nrp1/Skil/Apoe/Macf1	5
GO:0009266	BP	GO:0009266	response to temperature stimulus	6/117	167/29008	6.14021030548119e-05	0.00324303352460925	0.00222788726228952	Cirbp/Hsp90ab1/Cxcl12/Rbm3/Dnaja1/Rho	6
GO:0045773	BP	GO:0045773	positive regulation of axon extension	4/117	54/29008	6.80271823486424e-05	0.00352108695836573	0.00241890338919699	Cxcl12/Nrp1/Apoe/Macf1	4
GO:2001242	BP	GO:2001242	regulation of intrinsic apoptotic signaling pathway	6/117	176/29008	8.20816427695262e-05	0.00416524100955948	0.00286142197394695	Cxcl12/Serinc3/Hspb1/Skil/Bok/Dnaja1	6
GO:0016525	BP	GO:0016525	negative regulation of angiogenesis	5/117	110/29008	8.5536879046732e-05	0.00425710467255658	0.00292453013582855	Klf4/Flt1/Klf2/Ptn/Plk2	5
GO:0001933	BP	GO:0001933	negative regulation of protein phosphorylation	8/117	349/29008	8.85340305975725e-05	0.00432313341861354	0.00296989032133664	Smad7/Hspb1/Igfbp3/Apoe/Dnaja1/Ptprb/Dusp6/Heg1	8
GO:0045862	BP	GO:0045862	positive regulation of proteolysis	8/117	351/29008	9.21031035953903e-05	0.00438355395476015	0.00301139779939392	Hspa8/Smad7/Apoe/Bok/Dlc1/Plk2/Epha4/Anp32b	8
GO:2000181	BP	GO:2000181	negative regulation of blood vessel morphogenesis	5/117	112/29008	9.31589905377929e-05	0.00438355395476015	0.00301139779939392	Klf4/Flt1/Klf2/Ptn/Plk2	5
GO:0030516	BP	GO:0030516	regulation of axon extension	5/117	113/29008	9.71604724581153e-05	0.00441142636353688	0.00303054548442764	Cxcl12/Nrp1/Apoe/Macf1/Sema6d	5
GO:1901343	BP	GO:1901343	negative regulation of vasculature development	5/117	113/29008	9.71604724581153e-05	0.00441142636353688	0.00303054548442764	Klf4/Flt1/Klf2/Ptn/Plk2	5
GO:0043524	BP	GO:0043524	negative regulation of neuron apoptotic process	6/117	184/29008	0.000104806585703682	0.00467654213450223	0.00321267374325806	Hsp90ab1/Nes/Nrp1/Apoe/Bok/Mt1	6
GO:0007179	BP	GO:0007179	transforming growth factor beta receptor signaling pathway	6/117	186/29008	0.000111202763899638	0.00487784327071633	0.00335096285863495	Hsp90ab1/Smad7/Skil/Ltbp4/Htra3/Lrg1	6
GO:0045785	BP	GO:0045785	positive regulation of cell adhesion	9/117	471/29008	0.000127611389637915	0.00541407010463812	0.00371933799997307	Cxcl12/Smad7/Nrp1/Ets1/Ptn/Tfrc/Epha4/Spock2/Slc7a1	9
GO:0050673	BP	GO:0050673	epithelial cell proliferation	9/117	471/29008	0.000127611389637915	0.00541407010463812	0.00371933799997307	Cxcl12/Igfbp3/Ccnd2/Apoe/Flt1/Ptn/Id1/Sgpp2/Lrg1	9
GO:0017015	BP	GO:0017015	regulation of transforming growth factor beta receptor signaling pathway	5/117	121/29008	0.000134127324959907	0.00548853725001458	0.0037704951660598	Hsp90ab1/Smad7/Skil/Htra3/Lrg1	5
GO:0051099	BP	GO:0051099	positive regulation of binding	6/117	193/29008	0.000136071420158092	0.00548853725001458	0.0037704951660598	Hsp90ab1/Apoe/Anxa2/Klf4/Plk2/Epha4	6
GO:0007263	BP	GO:0007263	nitric oxide mediated signal transduction	3/117	25/29008	0.000137849660452453	0.00548853725001458	0.0037704951660598	Apoe/Mt1/Nos3	3
GO:0035024	BP	GO:0035024	negative regulation of Rho protein signal transduction	3/117	25/29008	0.000137849660452453	0.00548853725001458	0.0037704951660598	Dlc1/Arap3/Heg1	3
GO:0002040	BP	GO:0002040	sprouting angiogenesis	5/117	123/29008	0.000144856017350627	0.00568011171065791	0.00390210228556952	Nrp1/Klf4/Flt1/Klf2/Plk2	5
GO:1903844	BP	GO:1903844	regulation of cellular response to transforming growth factor beta stimulus	5/117	124/29008	0.000150460505603304	0.00581181773882615	0.00399258120917488	Hsp90ab1/Smad7/Skil/Htra3/Lrg1	5
GO:0043010	BP	GO:0043010	camera-type eye development	8/117	381/29008	0.000161671965470795	0.00615304480350616	0.00422699612508008	Bsg/Mfsd2a/Nrp1/Skil/Klf4/Rho/Flt1/Ptn	8
GO:0097006	BP	GO:0097006	regulation of plasma lipoprotein particle levels	4/117	68/29008	0.000167730640704818	0.00629111446585606	0.00432184671472825	Mfsd2a/Pltp/Apoe/Anxa2	4
GO:0061387	BP	GO:0061387	regulation of extent of cell growth	5/117	128/29008	0.000174554569209294	0.0063738125818509	0.00437865836278621	Cxcl12/Nrp1/Apoe/Macf1/Sema6d	5
GO:1990138	BP	GO:1990138	neuron projection extension	6/117	203/29008	0.00017903661490527	0.0063738125818509	0.00437865836278621	Hsp90ab1/Cxcl12/Nrp1/Apoe/Macf1/Sema6d	6
GO:0006869	BP	GO:0006869	lipid transport	8/117	387/29008	0.000179786830940926	0.0063738125818509	0.00437865836278621	Mfsd2a/Igfbp3/Pltp/Apoe/Anxa2/Esyt2/Slco1c1/Pitpnc1	8
GO:0007178	BP	GO:0007178	transmembrane receptor protein serine/threonine kinase signaling pathway	8/117	387/29008	0.000179786830940926	0.0063738125818509	0.00437865836278621	Hsp90ab1/Smad7/Skil/Ltbp4/Mapk3/Id1/Htra3/Lrg1	8
GO:0048662	BP	GO:0048662	negative regulation of smooth muscle cell proliferation	4/117	70/29008	0.000187676185597859	0.00647607957769679	0.00444891336806714	Igfbp3/Apoe/Klf4/Nos3	4
GO:0097194	BP	GO:0097194	execution phase of apoptosis	4/117	70/29008	0.000187676185597859	0.00647607957769679	0.00444891336806714	Igfbp3/Bok/Dlc1/Acin1	4
GO:0060485	BP	GO:0060485	mesenchyme development	7/117	293/29008	0.000192066938579105	0.00654038469793057	0.0044930894634364	Smad7/Nrp1/Sema6d/Mapk3/Tcf15/Nos3/Meox1	7
GO:0071496	BP	GO:0071496	cellular response to external stimulus	7/117	295/29008	0.00020020881190585	0.00672909617158884	0.00462272977866003	Mfsd2a/Angptl4/Ldha/Nuak1/Tfrc/Mapk3/Nos3	7
GO:0010633	BP	GO:0010633	negative regulation of epithelial cell migration	4/117	72/29008	0.000209278112984589	0.00694374046671944	0.00477018532835318	Apoe/Ptprr/Klf4/Sp100	4
GO:0072659	BP	GO:0072659	protein localization to plasma membrane	7/117	301/29008	0.000226322609539308	0.00741421409478138	0.00509338957377603	Bsg/Anxa2/Efr3b/Macf1/Rhoq/Atp2c1/Tspan5	7
GO:0008361	BP	GO:0008361	regulation of cell size	6/117	213/29008	0.000232077141082999	0.0074282298794723	0.00510301808607692	Hsp90ab1/Cxcl12/Nrp1/Apoe/Macf1/Sema6d	6
GO:2001233	BP	GO:2001233	regulation of apoptotic signaling pathway	8/117	402/29008	0.000232490966088584	0.0074282298794723	0.00510301808607692	Cxcl12/Serinc3/Hspb1/Nrp1/Skil/Bok/Dnaja1/Sp100	8
GO:0050678	BP	GO:0050678	regulation of epithelial cell proliferation	8/117	403/29008	0.000236412427106717	0.00746140684575834	0.00512580987655	Cxcl12/Ccnd2/Apoe/Flt1/Ptn/Id1/Sgpp2/Lrg1	8
GO:0007266	BP	GO:0007266	Rho protein signal transduction	5/117	138/29008	0.000247693449762442	0.00772326081909878	0.00530569735762541	Nrp1/Apoe/Dlc1/Arap3/Heg1	5
GO:0097193	BP	GO:0097193	intrinsic apoptotic signaling pathway	7/117	307/29008	0.000255118331421382	0.00784833287937661	0.00539161890232941	Cxcl12/Serinc3/Hspb1/Skil/Bok/Hic1/Dnaja1	7
GO:2000573	BP	GO:2000573	positive regulation of DNA biosynthetic process	4/117	76/29008	0.000257769820226821	0.00784833287937661	0.00539161890232941	Hsp90ab1/Cct3/Klf4/Mapk3	4
GO:0006921	BP	GO:0006921	cellular component disassembly involved in execution phase of apoptosis	3/117	31/29008	0.000264695993861815	0.00787394519671697	0.00540921395804725	Igfbp3/Bok/Acin1	3
GO:0007602	BP	GO:0007602	phototransduction	3/117	31/29008	0.000264695993861815	0.00787394519671697	0.00540921395804725	Pcp2/Rho/Guca1a	3
GO:0030198	BP	GO:0030198	extracellular matrix organization	7/117	311/29008	0.000275903685607936	0.00804353384537764	0.0055257173451732	Vwa1/Serpinh1/Ets1/Anxa2/Ltbp4/Spock2/Tcf15	7
GO:0043062	BP	GO:0043062	extracellular structure organization	7/117	312/29008	0.000281307255945392	0.00804353384537764	0.0055257173451732	Vwa1/Serpinh1/Ets1/Anxa2/Ltbp4/Spock2/Tcf15	7
GO:0060326	BP	GO:0060326	cell chemotaxis	7/117	312/29008	0.000281307255945392	0.00804353384537764	0.0055257173451732	Bsg/Cxcl12/Hspb1/Nrp1/Flt1/Ptn/Mapk3	7
GO:0048639	BP	GO:0048639	positive regulation of developmental growth	6/117	221/29008	0.000282829049431749	0.00804353384537764	0.0055257173451732	Cxcl12/Smad7/Nrp1/Apoe/Macf1/Fdps	6
GO:0045229	BP	GO:0045229	external encapsulating structure organization	7/117	313/29008	0.000286795659061395	0.00806289607792043	0.00553901874058716	Vwa1/Serpinh1/Ets1/Anxa2/Ltbp4/Spock2/Tcf15	7
GO:0051054	BP	GO:0051054	positive regulation of DNA metabolic process	6/117	222/29008	0.000289740855968547	0.00806289607792043	0.00553901874058716	Hsp90ab1/Igfbp3/Cct3/Klf4/Tfrc/Mapk3	6
GO:0048026	BP	GO:0048026	positive regulation of mRNA splicing, via spliceosome	3/117	33/29008	0.000319404050236925	0.00861060085430377	0.00591527895669042	Hspa8/Cirbp/Rbm3	3
GO:0048841	BP	GO:0048841	regulation of axon extension involved in axon guidance	3/117	33/29008	0.000319404050236925	0.00861060085430377	0.00591527895669042	Cxcl12/Nrp1/Sema6d	3
GO:1904994	BP	GO:1904994	regulation of leukocyte adhesion to vascular endothelial cell	3/117	33/29008	0.000319404050236925	0.00861060085430377	0.00591527895669042	Cxcl12/Ets1/Klf4	3
GO:0045927	BP	GO:0045927	positive regulation of growth	7/117	321/29008	0.000333876112718123	0.00890795236819075	0.00611955240782322	Mfsd2a/Cxcl12/Smad7/Nrp1/Apoe/Macf1/Fdps	7
GO:0050920	BP	GO:0050920	regulation of chemotaxis	6/117	229/29008	0.000341919727105351	0.00902947197702703	0.00620303350248054	Cxcl12/Hspb1/Nrp1/Ptn/Sema6d/Mapk3	6
GO:0032103	BP	GO:0032103	positive regulation of response to external stimulus	8/117	427/29008	0.000348121215011847	0.00903954230877883	0.00620995158200905	Cxcl12/Hspb1/Nrp1/Ets1/Mndal/Ifi203/Ptn/Mapk3	8
GO:0051973	BP	GO:0051973	positive regulation of telomerase activity	3/117	34/29008	0.000349286797093463	0.00903954230877883	0.00620995158200905	Hsp90ab1/Klf4/Mapk3	3
GO:0031668	BP	GO:0031668	cellular response to extracellular stimulus	6/117	231/29008	0.000358102759958114	0.00917594002744158	0.0063036535859224	Mfsd2a/Angptl4/Ldha/Nuak1/Tfrc/Mapk3	6
GO:0001654	BP	GO:0001654	eye development	8/117	430/29008	0.000364693228453138	0.00920425189532384	0.00632310316895874	Bsg/Mfsd2a/Nrp1/Skil/Klf4/Rho/Flt1/Ptn	8
GO:0070372	BP	GO:0070372	regulation of ERK1 and ERK2 cascade	7/117	326/29008	0.000366320689806165	0.00920425189532384	0.00632310316895874	Cxcl12/Nrp1/Apoe/Ptprr/Klf4/Mapk3/Dusp6	7
GO:0030324	BP	GO:0030324	lung development	6/117	233/29008	0.00037487959226482	0.00923332259943265	0.00634307405451954	Mycn/Klf2/Mapk3/Id1/Nos3/Heg1	6
GO:0050921	BP	GO:0050921	positive regulation of chemotaxis	5/117	151/29008	0.000375098131901248	0.00923332259943265	0.00634307405451954	Cxcl12/Hspb1/Nrp1/Ptn/Mapk3	5
GO:0006809	BP	GO:0006809	nitric oxide biosynthetic process	4/117	84/29008	0.00037818091017769	0.00923332259943265	0.00634307405451954	Dynll1/Klf4/Klf2/Nos3	4
GO:0150063	BP	GO:0150063	visual system development	8/117	433/29008	0.000381903210506643	0.00923706082982422	0.00634564213030713	Bsg/Mfsd2a/Nrp1/Skil/Klf4/Rho/Flt1/Ptn	8
GO:0030323	BP	GO:0030323	respiratory tube development	6/117	236/29008	0.000401191464052649	0.00944257424196683	0.00648682497953387	Mycn/Klf2/Mapk3/Id1/Nos3/Heg1	6
GO:0010876	BP	GO:0010876	lipid localization	8/117	437/29008	0.000405874085386393	0.00944257424196683	0.00648682497953387	Mfsd2a/Igfbp3/Pltp/Apoe/Anxa2/Esyt2/Slco1c1/Pitpnc1	8
GO:0048880	BP	GO:0048880	sensory system development	8/117	437/29008	0.000405874085386393	0.00944257424196683	0.00648682497953387	Bsg/Mfsd2a/Nrp1/Skil/Klf4/Rho/Flt1/Ptn	8
GO:0008045	BP	GO:0008045	motor neuron axon guidance	3/117	36/29008	0.000414322504434203	0.00944257424196683	0.00648682497953387	Cxcl12/Nrp1/Epha4	3
GO:0046677	BP	GO:0046677	response to antibiotic	3/117	36/29008	0.000414322504434203	0.00944257424196683	0.00648682497953387	Ets1/Alpl/Id1	3
GO:0048679	BP	GO:0048679	regulation of axon regeneration	3/117	36/29008	0.000414322504434203	0.00944257424196683	0.00648682497953387	Klf4/Ptn/Epha4	3
GO:1903037	BP	GO:1903037	regulation of leukocyte cell-cell adhesion	7/117	333/29008	0.000415940287320023	0.00944257424196683	0.00648682497953387	Cxcl12/Smad7/Hspb1/Ets1/Klf4/Tfrc/Slc7a1	7
GO:0008360	BP	GO:0008360	regulation of cell shape	5/117	157/29008	0.000448296812460124	0.00994408755973413	0.00683135275701251	Palmd/Dlc1/Ptn/Rhoq/Arap3	5
GO:0048846	BP	GO:0048846	axon extension involved in axon guidance	3/117	37/29008	0.000449558827082262	0.00994408755973413	0.00683135275701251	Cxcl12/Nrp1/Sema6d	3
GO:1902284	BP	GO:1902284	neuron projection extension involved in neuron projection guidance	3/117	37/29008	0.000449558827082262	0.00994408755973413	0.00683135275701251	Cxcl12/Nrp1/Sema6d	3
GO:0007613	BP	GO:0007613	memory	5/117	158/29008	0.000461472719872746	0.0101211135511073	0.00695296542252514	Ccnd2/Apoe/Ptn/Plk2/Eif4ebp2	5
GO:0015914	BP	GO:0015914	phospholipid transport	4/117	89/29008	0.000471209498210054	0.0101581861604468	0.00697843342755822	Mfsd2a/Pltp/Apoe/Pitpnc1	4
GO:0046209	BP	GO:0046209	nitric oxide metabolic process	4/117	89/29008	0.000471209498210054	0.0101581861604468	0.00697843342755822	Dynll1/Klf4/Klf2/Nos3	4
GO:0034250	BP	GO:0034250	positive regulation of cellular amide metabolic process	5/117	159/29008	0.00047493837921718	0.0101581861604468	0.00697843342755822	Cirbp/Rbm3/Apoe/Epha4/Mapk3	5
GO:0031279	BP	GO:0031279	regulation of cyclase activity	3/117	38/29008	0.000486662076951082	0.0103236184848312	0.00709208151829489	Mapk3/Nos3/Guca1a	3
GO:1903362	BP	GO:1903362	regulation of cellular protein catabolic process	6/117	246/29008	0.00049946949055718	0.0105091629395283	0.00721954616646193	Hsp90ab1/Smad7/Apoe/Anxa2/Plk2/Epha4	6
GO:2001057	BP	GO:2001057	reactive nitrogen species metabolic process	4/117	91/29008	0.000512617471208468	0.0106284408974888	0.00730148730003197	Dynll1/Klf4/Klf2/Nos3	4
GO:0050768	BP	GO:0050768	negative regulation of neurogenesis	5/117	162/29008	0.000517115201627993	0.0106284408974888	0.00730148730003197	Nrp1/Mycn/Ptn/Sema6d/Id1	5
GO:0070570	BP	GO:0070570	regulation of neuron projection regeneration	3/117	39/29008	0.000525672501885073	0.0106284408974888	0.00730148730003197	Klf4/Ptn/Epha4	3
GO:0090049	BP	GO:0090049	regulation of cell migration involved in sprouting angiogenesis	3/117	39/29008	0.000525672501885073	0.0106284408974888	0.00730148730003197	Nrp1/Klf4/Plk2	3
GO:1903670	BP	GO:1903670	regulation of sprouting angiogenesis	3/117	39/29008	0.000525672501885073	0.0106284408974888	0.00730148730003197	Klf4/Flt1/Klf2	3
GO:0006457	BP	GO:0006457	protein folding	5/117	163/29008	0.000531781310012992	0.0106686048861521	0.00732907900948138	Hspa8/Hsp90ab1/Hspb1/Cct3/Dnaja1	5
GO:0070371	BP	GO:0070371	ERK1 and ERK2 cascade	7/117	349/29008	0.000549660149930552	0.0108297368457905	0.00743977285143586	Cxcl12/Nrp1/Apoe/Ptprr/Klf4/Mapk3/Dusp6	7
GO:0071900	BP	GO:0071900	regulation of protein serine/threonine kinase activity	7/117	349/29008	0.000549660149930552	0.0108297368457905	0.00743977285143586	Hsp90ab1/Ccnd2/Apoe/Dnaja1/Flt1/Epha4/Heg1	7
GO:0021954	BP	GO:0021954	central nervous system neuron development	4/117	93/29008	0.000556551391224938	0.0108297368457905	0.00743977285143586	Hsp90ab1/Nrp1/Epha4/Hprt	4
GO:0035304	BP	GO:0035304	regulation of protein dephosphorylation	4/117	93/29008	0.000556551391224938	0.0108297368457905	0.00743977285143586	Hsp90ab1/Dlc1/Nuak1/Bod1l	4
GO:0051961	BP	GO:0051961	negative regulation of nervous system development	5/117	166/29008	0.000577660054358669	0.0111565986617928	0.00766431918155375	Nrp1/Mycn/Ptn/Sema6d/Id1	5
GO:0050890	BP	GO:0050890	cognition	7/117	354/29008	0.000597814644213157	0.0113927678664256	0.0078265618345371	Mfsd2a/Ccnd2/Apoe/Ap1s2/Ptn/Plk2/Eif4ebp2	7
GO:0007411	BP	GO:0007411	axon guidance	6/117	255/29008	0.00060309474408822	0.0113927678664256	0.0078265618345371	Bsg/Cxcl12/Nrp1/Ablim1/Sema6d/Epha4	6
GO:1901215	BP	GO:1901215	negative regulation of neuron death	6/117	255/29008	0.00060309474408822	0.0113927678664256	0.0078265618345371	Hsp90ab1/Nes/Nrp1/Apoe/Bok/Mt1	6
GO:0071827	BP	GO:0071827	plasma lipoprotein particle organization	3/117	41/29008	0.000609573048713699	0.0114317032613844	0.00785330952919479	Mfsd2a/Pltp/Apoe	3
GO:0097485	BP	GO:0097485	neuron projection guidance	6/117	256/29008	0.000615565815217915	0.0114610383437695	0.00787346203637303	Bsg/Cxcl12/Nrp1/Ablim1/Sema6d/Epha4	6
GO:0051348	BP	GO:0051348	negative regulation of transferase activity	6/117	259/29008	0.000654183721743996	0.0120930533705247	0.00830764139868879	Smad7/Hspb1/Apoe/Dnaja1/Ptprb/Heg1	6
GO:1903034	BP	GO:1903034	regulation of response to wounding	5/117	171/29008	0.000660648892524289	0.0121259527223607	0.00833024247460638	Apoe/Anxa2/Klf4/Ptn/Epha4	5
GO:0030509	BP	GO:0030509	BMP signaling pathway	5/117	173/29008	0.00069622882584238	0.0126837172964556	0.00871341353360187	Smad7/Skil/Mapk3/Id1/Htra3	5
GO:0050807	BP	GO:0050807	regulation of synapse organization	6/117	263/29008	0.000708567562178664	0.0126837172964556	0.00871341353360187	Hspa8/Tuba1a/Apoe/Ptn/Epha4/Adgrl2	6
GO:0007603	BP	GO:0007603	phototransduction, visible light	2/117	10/29008	0.000710641038634492	0.0126837172964556	0.00871341353360187	Pcp2/Rho	2
GO:1900119	BP	GO:1900119	positive regulation of execution phase of apoptosis	2/117	10/29008	0.000710641038634492	0.0126837172964556	0.00871341353360187	Bok/Dlc1	2
GO:0032092	BP	GO:0032092	positive regulation of protein binding	4/117	100/29008	0.000731453220540315	0.0129657598271119	0.00890717007564954	Hsp90ab1/Apoe/Anxa2/Plk2	4
GO:0050685	BP	GO:0050685	positive regulation of mRNA processing	3/117	44/29008	0.000750701646657251	0.0130547000956854	0.00896826993476479	Hspa8/Cirbp/Rbm3	3
GO:1901998	BP	GO:1901998	toxin transport	3/117	44/29008	0.000750701646657251	0.0130547000956854	0.00896826993476479	Nrp1/Cct3/Dnaja1	3
GO:0060541	BP	GO:0060541	respiratory system development	6/117	266/29008	0.000751603676297192	0.0130547000956854	0.00896826993476479	Mycn/Klf2/Mapk3/Id1/Nos3/Heg1	6
GO:1990778	BP	GO:1990778	protein localization to cell periphery	7/117	369/29008	0.00076270664863147	0.0131592320443883	0.00904008090904247	Bsg/Anxa2/Efr3b/Macf1/Rhoq/Atp2c1/Tspan5	7
GO:0048660	BP	GO:0048660	regulation of smooth muscle cell proliferation	5/117	178/29008	0.00079144735157613	0.0133892047622335	0.00919806672228604	Igfbp3/Apoe/Klf4/Flt1/Nos3	5
GO:0001569	BP	GO:0001569	branching involved in blood vessel morphogenesis	3/117	45/29008	0.00080196901834585	0.0133892047622335	0.00919806672228604	Cxcl12/Nrp1/Flt1	3
GO:0032373	BP	GO:0032373	positive regulation of sterol transport	3/117	45/29008	0.00080196901834585	0.0133892047622335	0.00919806672228604	Pltp/Apoe/Anxa2	3
GO:0032376	BP	GO:0032376	positive regulation of cholesterol transport	3/117	45/29008	0.00080196901834585	0.0133892047622335	0.00919806672228604	Pltp/Apoe/Anxa2	3
GO:0071825	BP	GO:0071825	protein-lipid complex subunit organization	3/117	45/29008	0.00080196901834585	0.0133892047622335	0.00919806672228604	Mfsd2a/Pltp/Apoe	3
GO:0060041	BP	GO:0060041	retina development in camera-type eye	5/117	179/29008	0.000811601326120619	0.0133892047622335	0.00919806672228604	Bsg/Mfsd2a/Nrp1/Rho/Ptn	5
GO:0007159	BP	GO:0007159	leukocyte cell-cell adhesion	7/117	373/29008	0.00081225082985729	0.0133892047622335	0.00919806672228604	Cxcl12/Smad7/Hspb1/Ets1/Klf4/Tfrc/Slc7a1	7
GO:0050803	BP	GO:0050803	regulation of synapse structure or activity	6/117	271/29008	0.000827795006233305	0.0135590726337455	0.00931476192890108	Hspa8/Tuba1a/Apoe/Ptn/Epha4/Adgrl2	6
GO:0031077	BP	GO:0031077	post-embryonic camera-type eye development	2/117	11/29008	0.000866271171452251	0.0141000615831347	0.00968640853083649	Klf4/Flt1	2
GO:0045834	BP	GO:0045834	positive regulation of lipid metabolic process	5/117	183/29008	0.000896068326928316	0.0144891801171019	0.00995372375245467	Mfsd2a/Apoe/Flt1/Angptl4/Fdps	5
GO:0043523	BP	GO:0043523	regulation of neuron apoptotic process	6/117	276/29008	0.000909818414574937	0.0144891801171019	0.00995372375245467	Hsp90ab1/Nes/Nrp1/Apoe/Bok/Mt1	6
GO:0048659	BP	GO:0048659	smooth muscle cell proliferation	5/117	184/29008	0.000918170610202746	0.0144891801171019	0.00995372375245467	Igfbp3/Apoe/Klf4/Flt1/Nos3	5
GO:0071772	BP	GO:0071772	response to BMP	5/117	184/29008	0.000918170610202746	0.0144891801171019	0.00995372375245467	Smad7/Skil/Mapk3/Id1/Htra3	5
GO:0071773	BP	GO:0071773	cellular response to BMP stimulus	5/117	184/29008	0.000918170610202746	0.0144891801171019	0.00995372375245467	Smad7/Skil/Mapk3/Id1/Htra3	5
GO:0048813	BP	GO:0048813	dendrite morphogenesis	5/117	186/29008	0.000963589897718073	0.0150158882066062	0.0103155597417058	Nrp1/Ptn/Epha4/Id1/Hprt	5
GO:0003382	BP	GO:0003382	epithelial cell morphogenesis	3/117	48/29008	0.000968954146253185	0.0150158882066062	0.0103155597417058	Flnb/Id1/Heg1	3
GO:0051972	BP	GO:0051972	regulation of telomerase activity	3/117	48/29008	0.000968954146253185	0.0150158882066062	0.0103155597417058	Hsp90ab1/Klf4/Mapk3	3
GO:0060560	BP	GO:0060560	developmental growth involved in morphogenesis	6/117	280/29008	0.000979834909608147	0.0150941234884874	0.0103693055283719	Hsp90ab1/Cxcl12/Nrp1/Apoe/Macf1/Sema6d	6
GO:0015850	BP	GO:0015850	organic hydroxy compound transport	6/117	282/29008	0.0010163619958601	0.01550982981572	0.010654885934577	Cxcl12/Igfbp3/Pltp/Apoe/Anxa2/Slco1c1	6
GO:0048010	BP	GO:0048010	vascular endothelial growth factor receptor signaling pathway	3/117	49/29008	0.00102912796015528	0.01550982981572	0.010654885934577	Hspb1/Nrp1/Flt1	3
GO:0043409	BP	GO:0043409	negative regulation of MAPK cascade	5/117	189/29008	0.00103482494608265	0.01550982981572	0.010654885934577	Apoe/Dnaja1/Ptprr/Klf4/Dusp6	5
GO:0014745	BP	GO:0014745	negative regulation of muscle adaptation	2/117	12/29008	0.00103678537794419	0.01550982981572	0.010654885934577	Klf4/Nos3	2
GO:0140059	BP	GO:0140059	dendrite arborization	2/117	12/29008	0.00103678537794419	0.01550982981572	0.010654885934577	Nrp1/Ptn	2
GO:0048024	BP	GO:0048024	regulation of mRNA splicing, via spliceosome	4/117	110/29008	0.00104416428493473	0.0155304435023625	0.0106690470493331	Hspa8/Cirbp/Rbm3/Acin1	4
GO:0009991	BP	GO:0009991	response to extracellular stimulus	7/117	391/29008	0.00106759715398718	0.0157882367686789	0.0108461449208081	Mfsd2a/Apoe/Angptl4/Ldha/Nuak1/Tfrc/Mapk3	7
GO:0033120	BP	GO:0033120	positive regulation of RNA splicing	3/117	50/29008	0.00109161540163586	0.0160517082922364	0.0110271436205919	Hspa8/Cirbp/Rbm3	3
GO:0060562	BP	GO:0060562	epithelial tube morphogenesis	7/117	394/29008	0.0011156865499689	0.0163129762221441	0.0112066285037019	Bsg/Cxcl12/Nrp1/Dlc1/Mycn/Flt1/Epha4	7
GO:0008630	BP	GO:0008630	intrinsic apoptotic signaling pathway in response to DNA damage	4/117	113/29008	0.00115380867532623	0.0166271845631695	0.0114224821960438	Cxcl12/Skil/Bok/Hic1	4
GO:0008038	BP	GO:0008038	neuron recognition	3/117	51/29008	0.0011564502400968	0.0166271845631695	0.0114224821960438	Bsg/Nrp1/Epha4	3
GO:0061756	BP	GO:0061756	leukocyte adhesion to vascular endothelial cell	3/117	51/29008	0.0011564502400968	0.0166271845631695	0.0114224821960438	Cxcl12/Ets1/Klf4	3
GO:0034375	BP	GO:0034375	high-density lipoprotein particle remodeling	2/117	13/29008	0.00122206312651241	0.0173774690737039	0.0119379098940397	Pltp/Apoe	2
GO:0150011	BP	GO:0150011	regulation of neuron projection arborization	2/117	13/29008	0.00122206312651241	0.0173774690737039	0.0119379098940397	Mfsd2a/Macf1	2
GO:0022411	BP	GO:0022411	cellular component disassembly	7/117	402/29008	0.00125228472867676	0.0177099064361501	0.0121662864925801	Hspa8/Nes/Igfbp3/Bok/Ets1/Epha4/Acin1	7
GO:0002042	BP	GO:0002042	cell migration involved in sprouting angiogenesis	3/117	53/29008	0.00129329463424233	0.0180921433157792	0.0124288741805707	Nrp1/Klf4/Plk2	3
GO:0031103	BP	GO:0031103	axon regeneration	3/117	53/29008	0.00129329463424233	0.0180921433157792	0.0124288741805707	Klf4/Ptn/Epha4	3
GO:0046578	BP	GO:0046578	regulation of Ras protein signal transduction	5/117	200/29008	0.00132983174429359	0.0185032502915689	0.0127112949412104	Nrp1/Apoe/Dlc1/Arap3/Heg1	5
GO:2000278	BP	GO:2000278	regulation of DNA biosynthetic process	4/117	118/29008	0.00135409052200225	0.0187400335344483	0.0128739594239336	Hsp90ab1/Cct3/Klf4/Mapk3	4
GO:0006469	BP	GO:0006469	negative regulation of protein kinase activity	5/117	203/29008	0.00142007378432478	0.0192675190997474	0.0132363295206514	Hspb1/Apoe/Dnaja1/Ptprb/Heg1	5
GO:1903671	BP	GO:1903671	negative regulation of sprouting angiogenesis	2/117	14/29008	0.00142198460125648	0.0192675190997474	0.0132363295206514	Flt1/Klf2	2
GO:1905809	BP	GO:1905809	negative regulation of synapse organization	2/117	14/29008	0.00142198460125648	0.0192675190997474	0.0132363295206514	Apoe/Ptn	2
GO:2000644	BP	GO:2000644	regulation of receptor catabolic process	2/117	14/29008	0.00142198460125648	0.0192675190997474	0.0132363295206514	Apoe/Anxa2	2
GO:0010596	BP	GO:0010596	negative regulation of endothelial cell migration	3/117	55/29008	0.00143992115231547	0.0193083727574737	0.0132643950164212	Apoe/Klf4/Sp100	3
GO:0046580	BP	GO:0046580	negative regulation of Ras protein signal transduction	3/117	55/29008	0.00143992115231547	0.0193083727574737	0.0132643950164212	Dlc1/Arap3/Heg1	3
GO:0099173	BP	GO:0099173	postsynapse organization	5/117	204/29008	0.00145113438109631	0.0193584318467899	0.0132987844257822	Hspa8/Nrp1/Apoe/Ptn/Epha4	5
GO:0010721	BP	GO:0010721	negative regulation of cell development	5/117	205/29008	0.00148269299987912	0.0196779973522418	0.0135183183632703	Nrp1/Mycn/Ptn/Sema6d/Id1	5
GO:0009583	BP	GO:0009583	detection of light stimulus	3/117	56/29008	0.00151698177684905	0.0197283861230419	0.0135529342560066	Pcp2/Rho/Guca1a	3
GO:0030514	BP	GO:0030514	negative regulation of BMP signaling pathway	3/117	56/29008	0.00151698177684905	0.0197283861230419	0.0135529342560066	Smad7/Skil/Htra3	3
GO:0042311	BP	GO:0042311	vasodilation	3/117	56/29008	0.00151698177684905	0.0197283861230419	0.0135529342560066	Apoe/Klf2/Gch1	3
GO:1900271	BP	GO:1900271	regulation of long-term synaptic potentiation	3/117	56/29008	0.00151698177684905	0.0197283861230419	0.0135529342560066	Apoe/Ptn/Epha4	3
GO:0015748	BP	GO:0015748	organophosphate ester transport	4/117	122/29008	0.00153088318033016	0.0198096283534723	0.0136087457451455	Mfsd2a/Pltp/Apoe/Pitpnc1	4
GO:0032535	BP	GO:0032535	regulation of cellular component size	7/117	417/29008	0.00154350169197248	0.0198735441732576	0.0136526544003222	Hsp90ab1/Cxcl12/Tmsb4x/Nrp1/Apoe/Macf1/Sema6d	7
GO:0072594	BP	GO:0072594	establishment of protein localization to organelle	7/117	418/29008	0.00156464557048969	0.0199782146579136	0.0137245605455203	Hspa8/Hsp90ab1/Cct3/Mgarp/Dnaja1/Macf1/Txnip	7
GO:0031647	BP	GO:0031647	regulation of protein stability	6/117	307/29008	0.00156707016057051	0.0199782146579136	0.0137245605455203	Hspa8/Hsp90ab1/Smad7/Cct3/Epha4/Id1	6
GO:0009636	BP	GO:0009636	response to toxic substance	4/117	123/29008	0.00157747232866561	0.0200122469930716	0.0137479399541601	Mapk3/Mt1/Nos3/Gch1	4
GO:0043666	BP	GO:0043666	regulation of phosphoprotein phosphatase activity	3/117	57/29008	0.00159658183023037	0.0201558720811521	0.0138466069897771	Hsp90ab1/Nuak1/Bod1l	3
GO:0051402	BP	GO:0051402	neuron apoptotic process	6/117	309/29008	0.00161932546333287	0.0203437587335216	0.0139756806723005	Hsp90ab1/Nes/Nrp1/Apoe/Bok/Mt1	6
GO:0032488	BP	GO:0032488	Cdc42 protein signal transduction	2/117	15/29008	0.00163643069824173	0.0204593364591768	0.0140550798338687	Nrp1/Apoe	2
GO:0000723	BP	GO:0000723	telomere maintenance	4/117	125/29008	0.00167359509308876	0.0206399204480328	0.0141791367594271	Hsp90ab1/Cct3/Sp100/Mapk3	4
GO:0018958	BP	GO:0018958	phenol-containing compound metabolic process	4/117	125/29008	0.00167359509308876	0.0206399204480328	0.0141791367594271	Sult1a1/Slco1c1/Gch1/Hprt	4
GO:0098754	BP	GO:0098754	detoxification	3/117	58/29008	0.00167875159302289	0.0206399204480328	0.0141791367594271	Mt1/Nos3/Gch1	3
GO:0031345	BP	GO:0031345	negative regulation of cell projection organization	5/117	211/29008	0.00168277558521442	0.0206399204480328	0.0141791367594271	Nrp1/Apoe/Sema6d/Epha4/Id1	5
GO:0007264	BP	GO:0007264	small GTPase mediated signal transduction	7/117	425/29008	0.00171905620080769	0.0209854596589165	0.0144165140176971	Nrp1/Apoe/Dlc1/Plk2/Rhoq/Arap3/Heg1	7
GO:1903050	BP	GO:1903050	regulation of proteolysis involved in cellular protein catabolic process	5/117	214/29008	0.00178993528561643	0.0217481338928418	0.0149404531623728	Hsp90ab1/Smad7/Apoe/Plk2/Epha4	5
GO:0050679	BP	GO:0050679	positive regulation of epithelial cell proliferation	5/117	215/29008	0.00182674250497265	0.0218432238026295	0.0150057776794278	Cxcl12/Ccnd2/Ptn/Id1/Lrg1	5
GO:0007611	BP	GO:0007611	learning or memory	6/117	317/29008	0.00184172468051505	0.0218432238026295	0.0150057776794278	Ccnd2/Apoe/Ap1s2/Ptn/Plk2/Eif4ebp2	6
GO:0006278	BP	GO:0006278	RNA-dependent DNA biosynthetic process	3/117	60/29008	0.00185091896462087	0.0218432238026295	0.0150057776794278	Hsp90ab1/Cct3/Mapk3	3
GO:0007004	BP	GO:0007004	telomere maintenance via telomerase	3/117	60/29008	0.00185091896462087	0.0218432238026295	0.0150057776794278	Hsp90ab1/Cct3/Mapk3	3
GO:0035924	BP	GO:0035924	cellular response to vascular endothelial growth factor stimulus	3/117	60/29008	0.00185091896462087	0.0218432238026295	0.0150057776794278	Hspb1/Nrp1/Flt1	3
GO:0044843	BP	GO:0044843	cell cycle G1/S phase transition	5/117	216/29008	0.00186410160333607	0.0218432238026295	0.0150057776794278	Cirbp/Ccnd2/Klf4/Plk2/Anp32b	5
GO:0042541	BP	GO:0042541	hemoglobin biosynthetic process	2/117	16/29008	0.0018652830217856	0.0218432238026295	0.0150057776794278	Klf4/Alas1	2
GO:0044794	BP	GO:0044794	positive regulation by host of viral process	2/117	16/29008	0.0018652830217856	0.0218432238026295	0.0150057776794278	Hspa8/Apoe	2
GO:0003279	BP	GO:0003279	cardiac septum development	4/117	130/29008	0.00193157749633502	0.0222267373147091	0.0152692423836914	Smad7/Nrp1/Nos3/Heg1	4
GO:0032200	BP	GO:0032200	telomere organization	4/117	130/29008	0.00193157749633502	0.0222267373147091	0.0152692423836914	Hsp90ab1/Cct3/Sp100/Mapk3	4
GO:0006584	BP	GO:0006584	catecholamine metabolic process	3/117	61/29008	0.00194097474232004	0.0222267373147091	0.0152692423836914	Sult1a1/Gch1/Hprt	3
GO:0009712	BP	GO:0009712	catechol-containing compound metabolic process	3/117	61/29008	0.00194097474232004	0.0222267373147091	0.0152692423836914	Sult1a1/Gch1/Hprt	3
GO:0031102	BP	GO:0031102	neuron projection regeneration	3/117	61/29008	0.00194097474232004	0.0222267373147091	0.0152692423836914	Klf4/Ptn/Epha4	3
GO:0051058	BP	GO:0051058	negative regulation of small GTPase mediated signal transduction	3/117	62/29008	0.00203371657531489	0.023186160779361	0.0159283435924269	Dlc1/Arap3/Heg1	3
GO:0035303	BP	GO:0035303	regulation of dephosphorylation	4/117	133/29008	0.00209891309210548	0.0235198319112579	0.0161575677613742	Hsp90ab1/Dlc1/Nuak1/Bod1l	4
GO:0001886	BP	GO:0001886	endothelial cell morphogenesis	2/117	17/29008	0.00210842388076191	0.0235198319112579	0.0161575677613742	Id1/Heg1	2
GO:0019430	BP	GO:0019430	removal of superoxide radicals	2/117	17/29008	0.00210842388076191	0.0235198319112579	0.0161575677613742	Nos3/Gch1	2
GO:0061000	BP	GO:0061000	negative regulation of dendritic spine development	2/117	17/29008	0.00210842388076191	0.0235198319112579	0.0161575677613742	Apoe/Plk2	2
GO:0071498	BP	GO:0071498	cellular response to fluid shear stress	2/117	17/29008	0.00210842388076191	0.0235198319112579	0.0161575677613742	Klf4/Klf2	2
GO:0009582	BP	GO:0009582	detection of abiotic stimulus	4/117	135/29008	0.0022158739942459	0.0245295000630298	0.0168511858807684	Cxcl12/Pcp2/Rho/Guca1a	4
GO:0051893	BP	GO:0051893	regulation of focal adhesion assembly	3/117	64/29008	0.00222736959614065	0.0245295000630298	0.0168511858807684	Nrp1/Dlc1/Macf1	3
GO:0090109	BP	GO:0090109	regulation of cell-substrate junction assembly	3/117	64/29008	0.00222736959614065	0.0245295000630298	0.0168511858807684	Nrp1/Dlc1/Macf1	3
GO:0007265	BP	GO:0007265	Ras protein signal transduction	6/117	330/29008	0.00225163138334275	0.0245429434178573	0.0168604211473037	Nrp1/Apoe/Dlc1/Plk2/Arap3/Heg1	6
GO:0010810	BP	GO:0010810	regulation of cell-substrate adhesion	5/117	226/29008	0.00226913613471586	0.0245429434178573	0.0168604211473037	Nrp1/Dlc1/Macf1/Ptn/Spock2	5
GO:0030595	BP	GO:0030595	leukocyte chemotaxis	5/117	226/29008	0.00226913613471586	0.0245429434178573	0.0168604211473037	Bsg/Cxcl12/Flt1/Ptn/Mapk3	5
GO:0033673	BP	GO:0033673	negative regulation of kinase activity	5/117	226/29008	0.00226913613471586	0.0245429434178573	0.0168604211473037	Hspb1/Apoe/Dnaja1/Ptprb/Heg1	5
GO:0009581	BP	GO:0009581	detection of external stimulus	4/117	136/29008	0.00227600711757564	0.0245429434178573	0.0168604211473037	Cxcl12/Pcp2/Rho/Guca1a	4
GO:0050773	BP	GO:0050773	regulation of dendrite development	4/117	137/29008	0.00233725596787112	0.0250988317213712	0.0172423032528252	Mfsd2a/Ptn/Epha4/Id1	4
GO:1904951	BP	GO:1904951	positive regulation of establishment of protein localization	6/117	333/29008	0.0023552861790848	0.0251879364936837	0.0173035161221149	Bsg/Hsp90ab1/Cct3/Oxct1/Atp2c1/Anp32b	6
GO:0044282	BP	GO:0044282	small molecule catabolic process	6/117	335/29008	0.00242636138783981	0.0258412480318083	0.0177523256836103	Mfsd2a/Apoe/Ldha/Tpi1/Oxct1/Nos3	6
GO:1901617	BP	GO:1901617	organic hydroxy compound biosynthetic process	5/117	230/29008	0.00244785432513333	0.0259633073501847	0.0178361775459457	Pltp/Apoe/Ldha/Fdps/Gch1	5
GO:0034341	BP	GO:0034341	response to interferon-gamma	4/117	139/29008	0.00246314251285617	0.0260188278500889	0.0178743188150981	H2-Q7/Flnb/Sp100/Gch1	4
GO:0022407	BP	GO:0022407	regulation of cell-cell adhesion	7/117	457/29008	0.00258180646966637	0.026659472655976	0.0183144266313932	Cxcl12/Smad7/Hspb1/Ets1/Klf4/Tfrc/Slc7a1	7
GO:0051056	BP	GO:0051056	regulation of small GTPase mediated signal transduction	5/117	233/29008	0.00258845438864165	0.026659472655976	0.0183144266313932	Nrp1/Apoe/Dlc1/Arap3/Heg1	5
GO:0003018	BP	GO:0003018	vascular process in circulatory system	5/117	234/29008	0.00263659759761395	0.026659472655976	0.0183144266313932	Mfsd2a/Apoe/Klf2/Nos3/Gch1	5
GO:0045540	BP	GO:0045540	regulation of cholesterol biosynthetic process	2/117	19/29008	0.00263710394124028	0.026659472655976	0.0183144266313932	Apoe/Fdps	2
GO:0050884	BP	GO:0050884	neuromuscular process controlling posture	2/117	19/29008	0.00263710394124028	0.026659472655976	0.0183144266313932	Tcf15/Gch1	2
GO:0051349	BP	GO:0051349	positive regulation of lyase activity	2/117	19/29008	0.00263710394124028	0.026659472655976	0.0183144266313932	Nos3/Guca1a	2
GO:0071450	BP	GO:0071450	cellular response to oxygen radical	2/117	19/29008	0.00263710394124028	0.026659472655976	0.0183144266313932	Nos3/Gch1	2
GO:0071451	BP	GO:0071451	cellular response to superoxide	2/117	19/29008	0.00263710394124028	0.026659472655976	0.0183144266313932	Nos3/Gch1	2
GO:0106118	BP	GO:0106118	regulation of sterol biosynthetic process	2/117	19/29008	0.00263710394124028	0.026659472655976	0.0183144266313932	Apoe/Fdps	2
GO:1900117	BP	GO:1900117	regulation of execution phase of apoptosis	2/117	19/29008	0.00263710394124028	0.026659472655976	0.0183144266313932	Bok/Dlc1	2
GO:1902004	BP	GO:1902004	positive regulation of amyloid-beta formation	2/117	19/29008	0.00263710394124028	0.026659472655976	0.0183144266313932	Apoe/Epha4	2
GO:0150116	BP	GO:0150116	regulation of cell-substrate junction organization	3/117	69/29008	0.00276040595700378	0.0277973953958201	0.0190961526167494	Nrp1/Dlc1/Macf1	3
GO:0016032	BP	GO:0016032	viral process	6/117	346/29008	0.00284656144879213	0.0285136401478711	0.0195881958064566	Hspa8/Bsg/Hsp90ab1/Nrp1/Apoe/Sp100	6
GO:0002456	BP	GO:0002456	T cell mediated immunity	4/117	145/29008	0.00286865731706704	0.0285136401478711	0.0195881958064566	Hspa8/Smad7/H2-Q7/Hprt	4
GO:1903038	BP	GO:1903038	negative regulation of leukocyte cell-cell adhesion	4/117	145/29008	0.00286865731706704	0.0285136401478711	0.0195881958064566	Cxcl12/Smad7/Hspb1/Klf4	4
GO:2001244	BP	GO:2001244	positive regulation of intrinsic apoptotic signaling pathway	3/117	70/29008	0.00287560281243986	0.0285136401478711	0.0195881958064566	Serinc3/Skil/Bok	3
GO:0051000	BP	GO:0051000	positive regulation of nitric-oxide synthase activity	2/117	20/29008	0.00292241125026082	0.0288671767773855	0.0198310671020109	Apoe/Gch1	2
GO:0001913	BP	GO:0001913	T cell mediated cytotoxicity	3/117	71/29008	0.00299372065020878	0.0292367888405295	0.020084981839931	Hspa8/H2-Q7/Hprt	3
GO:0032371	BP	GO:0032371	regulation of sterol transport	3/117	71/29008	0.00299372065020878	0.0292367888405295	0.020084981839931	Pltp/Apoe/Anxa2	3
GO:0032374	BP	GO:0032374	regulation of cholesterol transport	3/117	71/29008	0.00299372065020878	0.0292367888405295	0.020084981839931	Pltp/Apoe/Anxa2	3
GO:2001234	BP	GO:2001234	negative regulation of apoptotic signaling pathway	5/117	242/29008	0.00304544340976688	0.0296301035506642	0.0203551797352444	Cxcl12/Hspb1/Nrp1/Bok/Dnaja1	5
GO:0050684	BP	GO:0050684	regulation of mRNA processing	4/117	148/29008	0.00308759018095822	0.0298557754056947	0.0205102109575443	Hspa8/Cirbp/Rbm3/Acin1	4
GO:0048863	BP	GO:0048863	stem cell differentiation	5/117	243/29008	0.00309958699523415	0.0298557754056947	0.0205102109575443	Nrp1/Ptn/Sema6d/Mapk3/Tcf15	5
GO:0045428	BP	GO:0045428	regulation of nitric oxide biosynthetic process	3/117	72/29008	0.00311478336921854	0.0298557754056947	0.0205102109575443	Dynll1/Klf4/Klf2	3
GO:0048678	BP	GO:0048678	response to axon injury	3/117	72/29008	0.00311478336921854	0.0298557754056947	0.0205102109575443	Klf4/Ptn/Epha4	3
GO:0031330	BP	GO:0031330	negative regulation of cellular catabolic process	5/117	245/29008	0.00320995466724125	0.0302078045899575	0.020752046673895	Cirbp/Mfsd2a/Hsp90ab1/Anxa2/Epha4	5
GO:0030810	BP	GO:0030810	positive regulation of nucleotide biosynthetic process	2/117	21/29008	0.00322154330248387	0.0302078045899575	0.020752046673895	Nos3/Guca1a	2
GO:0046697	BP	GO:0046697	decidualization	2/117	21/29008	0.00322154330248387	0.0302078045899575	0.020752046673895	Ptn/Mapk3	2
GO:0048569	BP	GO:0048569	post-embryonic animal organ development	2/117	21/29008	0.00322154330248387	0.0302078045899575	0.020752046673895	Klf4/Flt1	2
GO:0090050	BP	GO:0090050	positive regulation of cell migration involved in sprouting angiogenesis	2/117	21/29008	0.00322154330248387	0.0302078045899575	0.020752046673895	Nrp1/Plk2	2
GO:1900373	BP	GO:1900373	positive regulation of purine nucleotide biosynthetic process	2/117	21/29008	0.00322154330248387	0.0302078045899575	0.020752046673895	Nos3/Guca1a	2
GO:1902806	BP	GO:1902806	regulation of cell cycle G1/S phase transition	4/117	150/29008	0.00323972201636015	0.030268594145632	0.0207938076596325	Cirbp/Ccnd2/Klf4/Anp32b	4
GO:0052548	BP	GO:0052548	regulation of endopeptidase activity	6/117	357/29008	0.0033191120139893	0.0308987837849076	0.0212267330239603	Serpinh1/Bok/Dlc1/Klf4/Epha4/Anp32b	6
GO:0010833	BP	GO:0010833	telomere maintenance via telomere lengthening	3/117	74/29008	0.00336583691582301	0.0312214549754479	0.0214484004935864	Hsp90ab1/Cct3/Mapk3	3
GO:0003206	BP	GO:0003206	cardiac chamber morphogenesis	4/117	152/29008	0.00339688853661298	0.0313969554741228	0.0215689651817268	Smad7/Nrp1/Nos3/Heg1	4
GO:0031099	BP	GO:0031099	regeneration	4/117	153/29008	0.003477384630581	0.031432957539043	0.0215936977480857	Cxcl12/Klf4/Ptn/Epha4	4
GO:0032368	BP	GO:0032368	regulation of lipid transport	4/117	153/29008	0.003477384630581	0.031432957539043	0.0215936977480857	Igfbp3/Pltp/Apoe/Anxa2	4
GO:0030512	BP	GO:0030512	negative regulation of transforming growth factor beta receptor signaling pathway	3/117	75/29008	0.00349587342159834	0.031432957539043	0.0215936977480857	Smad7/Skil/Htra3	3
GO:0080164	BP	GO:0080164	regulation of nitric oxide metabolic process	3/117	75/29008	0.00349587342159834	0.031432957539043	0.0215936977480857	Dynll1/Klf4/Klf2	3
GO:0043583	BP	GO:0043583	ear development	5/117	250/29008	0.00349824445314041	0.031432957539043	0.0215936977480857	Mycn/Epha4/Mapk3/Tcf15/Anp32b	5
GO:0000303	BP	GO:0000303	response to superoxide	2/117	22/29008	0.00353438587475329	0.031432957539043	0.0215936977480857	Nos3/Gch1	2
GO:0006658	BP	GO:0006658	phosphatidylserine metabolic process	2/117	22/29008	0.00353438587475329	0.031432957539043	0.0215936977480857	Mfsd2a/Serinc3	2
GO:0020027	BP	GO:0020027	hemoglobin metabolic process	2/117	22/29008	0.00353438587475329	0.031432957539043	0.0215936977480857	Klf4/Alas1	2
GO:0034377	BP	GO:0034377	plasma lipoprotein particle assembly	2/117	22/29008	0.00353438587475329	0.031432957539043	0.0215936977480857	Mfsd2a/Apoe	2
GO:0098869	BP	GO:0098869	cellular oxidant detoxification	2/117	22/29008	0.00353438587475329	0.031432957539043	0.0215936977480857	Nos3/Gch1	2
GO:0150104	BP	GO:0150104	transport across blood-brain barrier	2/117	22/29008	0.00353438587475329	0.031432957539043	0.0215936977480857	Mfsd2a/Apoe	2
GO:0060291	BP	GO:0060291	long-term synaptic potentiation	5/117	251/29008	0.00355806323560833	0.0315351631977889	0.0216639106162309	Apoe/Ptn/Plk2/Epha4/Mir124-2hg	5
GO:0048872	BP	GO:0048872	homeostasis of number of cells	6/117	363/29008	0.00360031782904126	0.0318007595275044	0.021846369007547	Skil/Ets1/Emcn/Klf2/Alas1/Nos3	6
GO:0090092	BP	GO:0090092	regulation of transmembrane receptor protein serine/threonine kinase signaling pathway	5/117	253/29008	0.00367990173816322	0.0323931486338994	0.0222533263006004	Hsp90ab1/Smad7/Skil/Htra3/Lrg1	5
GO:0018209	BP	GO:0018209	peptidyl-serine modification	6/117	365/29008	0.00369788051470004	0.032441067023877	0.0222862451001904	Hsp90ab1/Smad7/Plk2/Tfrc/Mapk3/Spock2	6
GO:0050808	BP	GO:0050808	synapse organization	7/117	489/29008	0.00374522260246198	0.0327453922134176	0.0224953093014164	Hspa8/Tuba1a/Nrp1/Apoe/Ptn/Epha4/Adgrl2	7
GO:1903363	BP	GO:1903363	negative regulation of cellular protein catabolic process	3/117	77/29008	0.00376507696941159	0.0328081454438963	0.0225384192852603	Hsp90ab1/Anxa2/Epha4	3
GO:0033002	BP	GO:0033002	muscle cell proliferation	5/117	255/29008	0.00380470821008932	0.0328878798863141	0.0225931949597269	Igfbp3/Apoe/Klf4/Flt1/Nos3	5
GO:0090257	BP	GO:0090257	regulation of muscle system process	5/117	255/29008	0.00380470821008932	0.0328878798863141	0.0225931949597269	Smad7/Klf4/Flt1/Fdps/Nos3	5
GO:0043484	BP	GO:0043484	regulation of RNA splicing	4/117	157/29008	0.00381235083689886	0.0328878798863141	0.0225931949597269	Hspa8/Cirbp/Rbm3/Acin1	4
GO:0000305	BP	GO:0000305	response to oxygen radical	2/117	23/29008	0.00386082542666797	0.0329762911030254	0.0226539313727365	Nos3/Gch1	2
GO:0010232	BP	GO:0010232	vascular transport	2/117	23/29008	0.00386082542666797	0.0329762911030254	0.0226539313727365	Mfsd2a/Apoe	2
GO:0050961	BP	GO:0050961	detection of temperature stimulus involved in sensory perception	2/117	23/29008	0.00386082542666797	0.0329762911030254	0.0226539313727365	Cxcl12/Rho	2
GO:0062012	BP	GO:0062012	regulation of small molecule metabolic process	6/117	369/29008	0.00389888878654982	0.0331288370103853	0.0227587268000247	Mfsd2a/Igfbp3/Apoe/Fdps/Nos3/Guca1a	6
GO:0006919	BP	GO:0006919	activation of cysteine-type endopeptidase activity involved in apoptotic process	3/117	78/29008	0.00390428720562887	0.0331288370103853	0.0227587268000247	Bok/Dlc1/Anp32b	3
GO:0019058	BP	GO:0019058	viral life cycle	5/117	257/29008	0.00393252267190221	0.0332593747545193	0.0228484031401542	Hspa8/Bsg/Hsp90ab1/Nrp1/Apoe	5
GO:0048167	BP	GO:0048167	regulation of synaptic plasticity	6/117	372/29008	0.00405488584813177	0.0341825556187786	0.0234826065403551	Apoe/Ptn/Plk2/Epha4/Mir124-2hg/Eif4ebp2	6
GO:0001906	BP	GO:0001906	cell killing	5/117	260/29008	0.00412997175225083	0.0347024899182635	0.0238397890962121	Hspa8/Hsp90ab1/Cxcl12/H2-Q7/Hprt	5
GO:0048844	BP	GO:0048844	artery morphogenesis	3/117	80/29008	0.00419202954555299	0.0349567159583967	0.0240144363677426	Smad7/Nrp1/Apoe	3
GO:0034405	BP	GO:0034405	response to fluid shear stress	2/117	24/29008	0.0042007490970098	0.0349567159583967	0.0240144363677426	Klf4/Klf2	2
GO:2000738	BP	GO:2000738	positive regulation of stem cell differentiation	2/117	24/29008	0.0042007490970098	0.0349567159583967	0.0240144363677426	Ptn/Tcf15	2
GO:0010977	BP	GO:0010977	negative regulation of neuron projection development	4/117	162/29008	0.00426099628546576	0.0353444179063634	0.024280778428312	Nrp1/Apoe/Sema6d/Epha4	4
GO:0009267	BP	GO:0009267	cellular response to starvation	4/117	164/29008	0.00445001438980291	0.0367943681815014	0.0252768599440966	Mfsd2a/Angptl4/Nuak1/Mapk3	4
GO:0044403	BP	GO:0044403	biological process involved in symbiotic interaction	5/117	265/29008	0.00447465873056755	0.0368803082634039	0.0253358987459892	Hspa8/Bsg/Hsp90ab1/Nrp1/Apoe	5
GO:0007413	BP	GO:0007413	axonal fasciculation	2/117	25/29008	0.0045540447001887	0.0371793933251998	0.0255413631034989	Nrp1/Epha4	2
GO:0106030	BP	GO:0106030	neuron projection fasciculation	2/117	25/29008	0.0045540447001887	0.0371793933251998	0.0255413631034989	Nrp1/Epha4	2
GO:1902993	BP	GO:1902993	positive regulation of amyloid precursor protein catabolic process	2/117	25/29008	0.0045540447001887	0.0371793933251998	0.0255413631034989	Apoe/Epha4	2
GO:0001936	BP	GO:0001936	regulation of endothelial cell proliferation	4/117	166/29008	0.00464460854979893	0.037584639023823	0.0258197573054735	Cxcl12/Apoe/Flt1/Lrg1	4
GO:0048708	BP	GO:0048708	astrocyte differentiation	3/117	83/29008	0.00464725057481583	0.037584639023823	0.0258197573054735	Mycn/Epha4/Mapk3	3
GO:0070373	BP	GO:0070373	negative regulation of ERK1 and ERK2 cascade	3/117	83/29008	0.00464725057481583	0.037584639023823	0.0258197573054735	Ptprr/Klf4/Dusp6	3
GO:0007626	BP	GO:0007626	locomotory behavior	5/117	268/29008	0.00469105254437647	0.0378206977721068	0.0259819240775598	Cxcl12/Ccnd2/Apoe/Epha4/Hprt	5
GO:1901214	BP	GO:1901214	regulation of neuron death	6/117	384/29008	0.00472548987839934	0.0378935914622426	0.026032000317143	Hsp90ab1/Nes/Nrp1/Apoe/Bok/Mt1	6
GO:0010970	BP	GO:0010970	transport along microtubule	4/117	167/29008	0.00474401995122357	0.0378935914622426	0.026032000317143	Hspa8/Dynll1/Hspb1/Mgarp	4
GO:0043433	BP	GO:0043433	negative regulation of DNA-binding transcription factor activity	4/117	167/29008	0.00474401995122357	0.0378935914622426	0.026032000317143	Smad7/Klf4/Sp100/Id1	4
GO:0008088	BP	GO:0008088	axo-dendritic transport	3/117	84/29008	0.00480536426609872	0.0382654852943492	0.0262874825763263	Hspa8/Hspb1/Mgarp	3
GO:0065005	BP	GO:0065005	protein-lipid complex assembly	2/117	26/29008	0.00492060072270508	0.0386000278163383	0.0265173053696394	Mfsd2a/Apoe	2
GO:0071276	BP	GO:0071276	cellular response to cadmium ion	2/117	26/29008	0.00492060072270508	0.0386000278163383	0.0265173053696394	Mapk3/Mt1	2
GO:0010950	BP	GO:0010950	positive regulation of endopeptidase activity	4/117	169/29008	0.00494711757950541	0.0386000278163383	0.0265173053696394	Bok/Dlc1/Epha4/Anp32b	4
GO:0051100	BP	GO:0051100	negative regulation of binding	4/117	169/29008	0.00494711757950541	0.0386000278163383	0.0265173053696394	Nes/Sp100/Mapk3/Id1	4
GO:0051052	BP	GO:0051052	regulation of DNA metabolic process	6/117	388/29008	0.00496620301853133	0.0386000278163383	0.0265173053696394	Hsp90ab1/Igfbp3/Cct3/Klf4/Tfrc/Mapk3	6
GO:1902903	BP	GO:1902903	regulation of supramolecular fiber organization	6/117	388/29008	0.00496620301853133	0.0386000278163383	0.0265173053696394	Hspa8/Tmsb4x/Nrp1/Apoe/Dlc1/Id1	6
GO:0010921	BP	GO:0010921	regulation of phosphatase activity	3/117	85/29008	0.00496669600573441	0.0386000278163383	0.0265173053696394	Hsp90ab1/Nuak1/Bod1l	3
GO:0060191	BP	GO:0060191	regulation of lipase activity	3/117	85/29008	0.00496669600573441	0.0386000278163383	0.0265173053696394	Dlc1/Flt1/Angptl4	3
GO:0042176	BP	GO:0042176	regulation of protein catabolic process	6/117	389/29008	0.00502776565430055	0.0389576572255384	0.0267629883079534	Hsp90ab1/Smad7/Apoe/Anxa2/Plk2/Epha4	6
GO:0071897	BP	GO:0071897	DNA biosynthetic process	4/117	170/29008	0.00505082213358367	0.0390194856170583	0.0268054629493254	Hsp90ab1/Cct3/Klf4/Mapk3	4
GO:0048041	BP	GO:0048041	focal adhesion assembly	3/117	86/29008	0.00513126404551473	0.0394783013187431	0.0271206584752937	Nrp1/Dlc1/Macf1	3
GO:0035296	BP	GO:0035296	regulation of tube diameter	4/117	171/29008	0.00515597598366893	0.0394783013187431	0.0271206584752937	Apoe/Klf2/Nos3/Gch1	4
GO:0097746	BP	GO:0097746	blood vessel diameter maintenance	4/117	171/29008	0.00515597598366893	0.0394783013187431	0.0271206584752937	Apoe/Klf2/Nos3/Gch1	4
GO:0035150	BP	GO:0035150	regulation of tube size	4/117	172/29008	0.00526258816953961	0.0396450657664762	0.0272352217032369	Apoe/Klf2/Nos3/Gch1	4
GO:0051017	BP	GO:0051017	actin filament bundle assembly	4/117	172/29008	0.00526258816953961	0.0396450657664762	0.0272352217032369	Nrp1/Dlc1/Id1/Pls3	4
GO:0060411	BP	GO:0060411	cardiac septum morphogenesis	3/117	87/29008	0.00529908626016565	0.0396450657664762	0.0272352217032369	Smad7/Nrp1/Nos3	3
GO:0061515	BP	GO:0061515	myeloid cell development	3/117	87/29008	0.00529908626016565	0.0396450657664762	0.0272352217032369	Klf2/Alas1/Fli1	3
GO:0016048	BP	GO:0016048	detection of temperature stimulus	2/117	27/29008	0.00530030631962935	0.0396450657664762	0.0272352217032369	Cxcl12/Rho	2
GO:0034368	BP	GO:0034368	protein-lipid complex remodeling	2/117	27/29008	0.00530030631962935	0.0396450657664762	0.0272352217032369	Pltp/Apoe	2
GO:0034369	BP	GO:0034369	plasma lipoprotein particle remodeling	2/117	27/29008	0.00530030631962935	0.0396450657664762	0.0272352217032369	Pltp/Apoe	2
GO:0048843	BP	GO:0048843	negative regulation of axon extension involved in axon guidance	2/117	27/29008	0.00530030631962935	0.0396450657664762	0.0272352217032369	Nrp1/Sema6d	2
GO:1903829	BP	GO:1903829	positive regulation of cellular protein localization	5/117	277/29008	0.00538486205801704	0.0401614495854412	0.0275899651630237	Hsp90ab1/Cct3/Ptn/Tfrc/Atp2c1	5
GO:0003281	BP	GO:0003281	ventricular septum development	3/117	88/29008	0.00547018015072678	0.0406805351439106	0.0279465646538945	Smad7/Nos3/Heg1	3
GO:0061572	BP	GO:0061572	actin filament bundle organization	4/117	175/29008	0.00559126438192943	0.0414618688264566	0.0284833223980661	Nrp1/Dlc1/Id1/Pls3	4
GO:0032102	BP	GO:0032102	negative regulation of response to external stimulus	6/117	398/29008	0.00560737500449732	0.0414625328903974	0.0284837785942736	Nrp1/Apoe/Ets1/Anxa2/Sema6d/Epha4	6
GO:0001894	BP	GO:0001894	tissue homeostasis	5/117	280/29008	0.0056314491665745	0.0415003654840479	0.0285097686905381	Bsg/Mfsd2a/Rho/Tfrc/Nos3	5
GO:0014032	BP	GO:0014032	neural crest cell development	3/117	89/29008	0.0056445628479076	0.0415003654840479	0.0285097686905381	Nrp1/Sema6d/Mapk3	3
GO:0034311	BP	GO:0034311	diol metabolic process	2/117	28/29008	0.00569305131109861	0.0415031458961217	0.0285116787678149	Sgpp2/Gch1	2
GO:0044342	BP	GO:0044342	type B pancreatic cell proliferation	2/117	28/29008	0.00569305131109861	0.0415031458961217	0.0285116787678149	Igfbp3/Sgpp2	2
GO:1904031	BP	GO:1904031	positive regulation of cyclin-dependent protein kinase activity	2/117	28/29008	0.00569305131109861	0.0415031458961217	0.0285116787678149	Hsp90ab1/Ccnd2	2
GO:1902904	BP	GO:1902904	negative regulation of supramolecular fiber organization	4/117	177/29008	0.00581783697991809	0.0422937137753596	0.0290547801865218	Hspa8/Tmsb4x/Apoe/Dlc1	4
GO:0003007	BP	GO:0003007	heart morphogenesis	5/117	284/29008	0.0059725086779778	0.0432965054862928	0.029743674353839	Smad7/Nrp1/Dlc1/Nos3/Heg1	5
GO:1903035	BP	GO:1903035	negative regulation of response to wounding	3/117	91/29008	0.00600326135329145	0.0433978781629002	0.0298133149829734	Apoe/Anxa2/Epha4	3
GO:0010952	BP	GO:0010952	positive regulation of peptidase activity	4/117	179/29008	0.00605045553456294	0.0436172114859301	0.0299639917838347	Bok/Dlc1/Epha4/Anp32b	4
GO:0034367	BP	GO:0034367	protein-containing complex remodeling	2/117	29/29008	0.00609872617883025	0.043721615930229	0.0300357151656052	Pltp/Apoe	2
GO:1902235	BP	GO:1902235	regulation of endoplasmic reticulum stress-induced intrinsic apoptotic signaling pathway	2/117	29/29008	0.00609872617883025	0.043721615930229	0.0300357151656052	Serinc3/Bok	2
GO:0006979	BP	GO:0006979	response to oxidative stress	6/117	407/29008	0.00623449816139983	0.0445714951428253	0.0306195620663109	Hspb1/Apoe/Txnip/Mapk3/Nos3/Gch1	6
GO:0001935	BP	GO:0001935	endothelial cell proliferation	4/117	181/29008	0.00628918926075614	0.0447154445242772	0.0307184518837973	Cxcl12/Apoe/Flt1/Lrg1	4
GO:0061136	BP	GO:0061136	regulation of proteasomal protein catabolic process	4/117	181/29008	0.00628918926075614	0.0447154445242772	0.0307184518837973	Hsp90ab1/Smad7/Apoe/Plk2	4
GO:0061448	BP	GO:0061448	connective tissue development	5/117	288/29008	0.00632788152583211	0.0448672805174069	0.0308227596168145	Smad7/Serpinh1/Mycn/Ap1s2/Mapk3	5
GO:0051606	BP	GO:0051606	detection of stimulus	5/117	290/29008	0.00651103123252343	0.0455597799395712	0.0312984903269892	Cxcl12/Pcp2/Dnaja1/Rho/Guca1a	5
GO:0014912	BP	GO:0014912	negative regulation of smooth muscle cell migration	2/117	30/29008	0.00651722206265247	0.0455597799395712	0.0312984903269892	Igfbp3/Sema6d	2
GO:0030262	BP	GO:0030262	apoptotic nuclear changes	2/117	30/29008	0.00651722206265247	0.0455597799395712	0.0312984903269892	Igfbp3/Acin1	2
GO:0050951	BP	GO:0050951	sensory perception of temperature stimulus	2/117	30/29008	0.00651722206265247	0.0455597799395712	0.0312984903269892	Cxcl12/Rho	2
GO:0071353	BP	GO:0071353	cellular response to interleukin-4	2/117	30/29008	0.00651722206265247	0.0455597799395712	0.0312984903269892	Hsp90ab1/Tuba1b	2
GO:1905952	BP	GO:1905952	regulation of lipid localization	4/117	183/29008	0.0065341065161803	0.0455597799395712	0.0312984903269892	Igfbp3/Pltp/Apoe/Anxa2	4
GO:0014910	BP	GO:0014910	regulation of smooth muscle cell migration	3/117	94/29008	0.00656638250288255	0.0455597799395712	0.0312984903269892	Igfbp3/Tmsb4x/Sema6d	3
GO:0048644	BP	GO:0048644	muscle organ morphogenesis	3/117	94/29008	0.00656638250288255	0.0455597799395712	0.0312984903269892	Smad7/Tcf15/Heg1	3
GO:0042594	BP	GO:0042594	response to starvation	4/117	184/29008	0.0066589050918687	0.0460781988710059	0.0316546318608675	Mfsd2a/Angptl4/Nuak1/Mapk3	4
GO:0007018	BP	GO:0007018	microtubule-based movement	6/117	413/29008	0.00668004990836123	0.0461012511009036	0.0316704681971147	Hspa8/Dynll1/Hspb1/Pltp/Mgarp/Dnaja1	6
GO:0001818	BP	GO:0001818	negative regulation of cytokine production	5/117	292/29008	0.00669787387947647	0.0461013234044816	0.0316705178679612	Hsp90ab1/Smad7/Klf4/Flt1/Klf2	5
GO:0014031	BP	GO:0014031	mesenchymal cell development	3/117	95/29008	0.00676083746328858	0.0461663518601342	0.0317151908776404	Nrp1/Sema6d/Mapk3	3
GO:0045685	BP	GO:0045685	regulation of glial cell differentiation	3/117	95/29008	0.00676083746328858	0.0461663518601342	0.0317151908776404	Mycn/Ptn/Epha4	3
GO:0048864	BP	GO:0048864	stem cell development	3/117	95/29008	0.00676083746328858	0.0461663518601342	0.0317151908776404	Nrp1/Sema6d/Mapk3	3
GO:0010875	BP	GO:0010875	positive regulation of cholesterol efflux	2/117	31/29008	0.00694843075705184	0.0468986782435979	0.0322182817674436	Pltp/Apoe	2
GO:0032770	BP	GO:0032770	positive regulation of monooxygenase activity	2/117	31/29008	0.00694843075705184	0.0468986782435979	0.0322182817674436	Apoe/Gch1	2
GO:0032801	BP	GO:0032801	receptor catabolic process	2/117	31/29008	0.00694843075705184	0.0468986782435979	0.0322182817674436	Apoe/Anxa2	2
GO:0035767	BP	GO:0035767	endothelial cell chemotaxis	2/117	31/29008	0.00694843075705184	0.0468986782435979	0.0322182817674436	Hspb1/Nrp1	2
GO:0007044	BP	GO:0007044	cell-substrate junction assembly	3/117	96/29008	0.0069586910531459	0.0468986782435979	0.0322182817674436	Nrp1/Dlc1/Macf1	3
GO:0001503	BP	GO:0001503	ossification	6/117	417/29008	0.00698966953598559	0.0469851032704694	0.0322776537150503	Smad7/Igfbp3/Ptn/Alpl/Mapk3/Id1	6
GO:0090559	BP	GO:0090559	regulation of membrane permeability	3/117	97/29008	0.00715995755860497	0.047947692490286	0.0329389297226442	Hspa8/Bok/Heg1	3
GO:0048754	BP	GO:0048754	branching morphogenesis of an epithelial tube	4/117	188/29008	0.00717389332275866	0.047947692490286	0.0329389297226442	Cxcl12/Nrp1/Mycn/Flt1	4
GO:0002690	BP	GO:0002690	positive regulation of leukocyte chemotaxis	3/117	98/29008	0.00736465092466939	0.047947692490286	0.0329389297226442	Cxcl12/Ptn/Mapk3	3
GO:0014033	BP	GO:0014033	neural crest cell differentiation	3/117	98/29008	0.00736465092466939	0.047947692490286	0.0329389297226442	Nrp1/Sema6d/Mapk3	3
GO:0032091	BP	GO:0032091	negative regulation of protein binding	3/117	98/29008	0.00736465092466939	0.047947692490286	0.0329389297226442	Nes/Mapk3/Id1	3
GO:0090287	BP	GO:0090287	regulation of cellular response to growth factor stimulus	5/117	299/29008	0.00738144978429893	0.047947692490286	0.0329389297226442	Hsp90ab1/Smad7/Skil/Htra3/Lrg1	5
GO:0001893	BP	GO:0001893	maternal placenta development	2/117	32/29008	0.00739224470773729	0.047947692490286	0.0329389297226442	Ptn/Mapk3	2
GO:0002063	BP	GO:0002063	chondrocyte development	2/117	32/29008	0.00739224470773729	0.047947692490286	0.0329389297226442	Smad7/Serpinh1	2
GO:0010574	BP	GO:0010574	regulation of vascular endothelial growth factor production	2/117	32/29008	0.00739224470773729	0.047947692490286	0.0329389297226442	Bsg/Flt1	2
GO:0030511	BP	GO:0030511	positive regulation of transforming growth factor beta receptor signaling pathway	2/117	32/29008	0.00739224470773729	0.047947692490286	0.0329389297226442	Hsp90ab1/Lrg1	2
GO:0070670	BP	GO:0070670	response to interleukin-4	2/117	32/29008	0.00739224470773729	0.047947692490286	0.0329389297226442	Hsp90ab1/Tuba1b	2
GO:1901532	BP	GO:1901532	regulation of hematopoietic progenitor cell differentiation	2/117	32/29008	0.00739224470773729	0.047947692490286	0.0329389297226442	Flt1/Tcf15	2
GO:1903846	BP	GO:1903846	positive regulation of cellular response to transforming growth factor beta stimulus	2/117	32/29008	0.00739224470773729	0.047947692490286	0.0329389297226442	Hsp90ab1/Lrg1	2
GO:1905898	BP	GO:1905898	positive regulation of response to endoplasmic reticulum stress	2/117	32/29008	0.00739224470773729	0.047947692490286	0.0329389297226442	Serinc3/Bok	2
GO:0050821	BP	GO:0050821	protein stabilization	4/117	190/29008	0.00744097860491705	0.0481431315738133	0.0330731917465918	Hsp90ab1/Smad7/Cct3/Epha4	4
GO:0051090	BP	GO:0051090	regulation of DNA-binding transcription factor activity	6/117	425/29008	0.00763996510432016	0.0493073059600513	0.0338729519915914	Smad7/Klf4/Tfrc/Sp100/Mapk3/Id1	6
GO:0045121	CC	GO:0045121	membrane raft	10/117	392/28886	4.6429934336828e-06	0.000595895384764382	0.000379853631722315	Hspa8/Bsg/Tuba1a/Serpinh1/Dlc1/Anxa2/Tuba1b/Rhoq/Mapk3/Nos3	10
GO:0098857	CC	GO:0098857	membrane microdomain	10/117	393/28886	4.74817039652894e-06	0.000595895384764382	0.000379853631722315	Hspa8/Bsg/Tuba1a/Serpinh1/Dlc1/Anxa2/Tuba1b/Rhoq/Mapk3/Nos3	10
GO:0062023	CC	GO:0062023	collagen-containing extracellular matrix	9/117	393/28886	3.30400886562846e-05	0.00255493644212819	0.00162864474398609	Vwa1/Serpinh1/Hmcn1/Anxa2/Angptl4/Ltbp4/Ptn/Sema6d/Spock2	9
GO:0032432	CC	GO:0032432	actin filament bundle	5/117	97/28886	4.78948278234895e-05	0.00255493644212819	0.00162864474398609	Ablim1/Dlc1/Anxa2/Flnb/Pls3	5
GO:0005769	CC	GO:0005769	early endosome	8/117	321/28886	5.08951482495654e-05	0.00255493644212819	0.00162864474398609	Nrp1/Apoe/Bok/Anxa2/H2-Q7/Tfrc/Epha4/Mapk3	8
GO:0005874	CC	GO:0005874	microtubule	9/117	427/28886	6.26514272770689e-05	0.00262091804109072	0.00167070472738851	Hspa8/Tuba1a/Dynll1/Apoe/Cct3/Macf1/Tuba1b/Tubb4b/Bod1l	9
GO:0001917	CC	GO:0001917	photoreceptor inner segment	4/117	59/28886	9.79599634739807e-05	0.00351256440456702	0.00223908487940527	Hspa8/Bsg/Rho/Guca1a	4
GO:0101031	CC	GO:0101031	chaperone complex	3/117	28/28886	0.000197036626210921	0.00611112068331792	0.00389553509693573	Hspa8/Hsp90ab1/Cct3	3
GO:0033106	CC	GO:0033106	cis-Golgi network membrane	3/117	29/28886	0.000219123849202635	0.00611112068331792	0.00389553509693573	Bok/H2-Q7/Atp2c1	3
GO:0043209	CC	GO:0043209	myelin sheath	6/117	215/28886	0.000249562727503964	0.00626402446034951	0.00399300364006343	Hspa8/Tuba1a/Cct3/Anxa2/Tuba1b/Tubb4b	6
GO:0001725	CC	GO:0001725	stress fiber	4/117	88/28886	0.000458596732810535	0.00959231499462036	0.00611462310414047	Ablim1/Dlc1/Anxa2/Flnb	4
GO:0097517	CC	GO:0097517	contractile actin filament bundle	4/117	88/28886	0.000458596732810535	0.00959231499462036	0.00611462310414047	Ablim1/Dlc1/Anxa2/Flnb	4
GO:0031594	CC	GO:0031594	neuromuscular junction	4/117	91/28886	0.000520739925341425	0.0100542862508229	0.00640910677343292	Tuba1a/Ptn/Epha4/Pls3	4
GO:0042641	CC	GO:0042641	actomyosin	4/117	97/28886	0.000662625441233054	0.0118799275535355	0.00757286218552061	Ablim1/Dlc1/Anxa2/Flnb	4
GO:0005604	CC	GO:0005604	basement membrane	4/117	119/28886	0.00141849621353734	0.0237361699731914	0.0151306262777316	Vwa1/Hmcn1/Anxa2/Ptn	4
GO:0043230	CC	GO:0043230	extracellular organelle	4/117	125/28886	0.0016993675277491	0.0250906617332367	0.0159940473199915	Hspa8/Anxa2/Tfrc/Alpl	4
GO:0065010	CC	GO:0065010	extracellular membrane-bounded organelle	4/117	125/28886	0.0016993675277491	0.0250906617332367	0.0159940473199915	Hspa8/Anxa2/Tfrc/Alpl	4
GO:0005882	CC	GO:0005882	intermediate filament	4/117	131/28886	0.00201672167783178	0.0281220633964321	0.0179264149140603	Hspa8/Nes/Nrp1/Macf1	4
GO:1990913	CC	GO:1990913	sperm head plasma membrane	2/117	18/28886	0.00238533693052525	0.0315115562927284	0.0200870478360021	Hsp90ab1/Rho	2
GO:0032279	CC	GO:0032279	asymmetric synapse	6/117	337/28886	0.00255146366795908	0.0320208690328864	0.0204117093436726	Hspa8/Hspb1/Ablim1/Macf1/Epha4/Pdzd2	6
GO:0099572	CC	GO:0099572	postsynaptic specialization	6/117	351/28886	0.00311812797494234	0.0354378733079005	0.0225898793994585	Hspa8/Hspb1/Ablim1/Macf1/Epha4/Pdzd2	6
GO:0016323	CC	GO:0016323	basolateral plasma membrane	5/117	244/28886	0.00321130194590298	0.0354378733079005	0.0225898793994585	Hsp90ab1/Anxa2/Tfrc/Slco1c1/Slc7a1	5
GO:0005801	CC	GO:0005801	cis-Golgi network	3/117	73/28886	0.00327719554578078	0.0354378733079005	0.0225898793994585	Bok/H2-Q7/Atp2c1	3
GO:0098984	CC	GO:0098984	neuron to neuron synapse	6/117	359/28886	0.00348148332351479	0.0354378733079005	0.0225898793994585	Hspa8/Hspb1/Ablim1/Macf1/Epha4/Pdzd2	6
GO:0001726	CC	GO:0001726	ruffle	4/117	153/28886	0.00352966865616539	0.0354378733079005	0.0225898793994585	Dlc1/Anxa2/Macf1/Arap3	4
GO:0097524	CC	GO:0097524	sperm plasma membrane	2/117	23/28886	0.00389259777527191	0.0375785400612788	0.0239544478478271	Hsp90ab1/Rho	2
GO:0001750	CC	GO:0001750	photoreceptor outer segment	3/117	84/28886	0.00486165961002828	0.0382984550114524	0.0244133577762246	Bsg/Rho/Guca1a	3
GO:0005925	CC	GO:0005925	focal adhesion	4/117	169/28886	0.00502047687247079	0.0382984550114524	0.0244133577762246	Nrp1/Dlc1/Flnb/Mapk3	4
GO:0099055	CC	GO:0099055	integral component of postsynaptic membrane	3/117	85/28886	0.00502482044574338	0.0382984550114524	0.0244133577762246	Nrp1/Epha4/Adgrl2	3
GO:0045211	CC	GO:0045211	postsynaptic membrane	5/117	272/28886	0.00507916625956084	0.0382984550114524	0.0244133577762246	Hspa8/Hspb1/Nrp1/Epha4/Adgrl2	5
GO:0005765	CC	GO:0005765	lysosomal membrane	4/117	171/28886	0.0052322994592753	0.0382984550114524	0.0244133577762246	Hspa8/Hsp90ab1/Anxa2/H2-Q7	4
GO:0098852	CC	GO:0098852	lytic vacuole membrane	4/117	171/28886	0.0052322994592753	0.0382984550114524	0.0244133577762246	Hspa8/Hsp90ab1/Anxa2/H2-Q7	4
GO:0009925	CC	GO:0009925	basal plasma membrane	5/117	274/28886	0.00523675467828386	0.0382984550114524	0.0244133577762246	Hsp90ab1/Anxa2/Tfrc/Slco1c1/Slc7a1	5
GO:0010008	CC	GO:0010008	endosome membrane	5/117	275/28886	0.00531683483279191	0.0382984550114524	0.0244133577762246	Bok/Anxa2/H2-Q7/Tfrc/Epha4	5
GO:0045111	CC	GO:0045111	intermediate filament cytoskeleton	4/117	172/28886	0.00534042201354914	0.0382984550114524	0.0244133577762246	Hspa8/Nes/Nrp1/Macf1	4
GO:0098936	CC	GO:0098936	intrinsic component of postsynaptic membrane	3/117	89/28886	0.00571034358554648	0.0398137844436713	0.025379304824651	Nrp1/Epha4/Adgrl2	3
GO:0030055	CC	GO:0030055	cell-substrate junction	4/117	181/28886	0.00638147833959928	0.0432905692767411	0.027595582009078	Nrp1/Dlc1/Flnb/Mapk3	4
GO:0005901	CC	GO:0005901	caveola	3/117	96/28886	0.00703919084913056	0.0464957079771518	0.0296386983121287	Dlc1/Mapk3/Nos3	3
GO:0031901	CC	GO:0031901	early endosome membrane	3/117	98/28886	0.00744966720548144	0.0471199249565262	0.0300366055499768	Bok/H2-Q7/Epha4	3
GO:0045178	CC	GO:0045178	basal part of cell	5/117	299/28886	0.00750915138749421	0.0471199249565262	0.0300366055499768	Hsp90ab1/Anxa2/Tfrc/Slco1c1/Slc7a1	5
GO:0031625	MF	GO:0031625	ubiquitin protein ligase binding	9/114	313/28438	4.9809235065879e-06	0.00130730594758991	0.000970900841849805	Hspa8/Hsp90ab1/Smad7/Bok/Mndal/Dnaja1/Tuba1b/Txnip/Tpi1	9
GO:0044389	MF	GO:0044389	ubiquitin-like protein ligase binding	9/114	330/28438	7.6227752046059e-06	0.00130730594758991	0.000970900841849805	Hspa8/Hsp90ab1/Smad7/Bok/Mndal/Dnaja1/Tuba1b/Txnip/Tpi1	9
GO:0044183	MF	GO:0044183	protein folding chaperone	4/114	38/28438	1.62731223492411e-05	0.00181465288795105	0.00134769372068177	Hspa8/Hsp90ab1/Hspb1/Cct3	4
GO:0140678	MF	GO:0140678	molecular function inhibitor activity	6/114	139/28438	2.11621328040939e-05	0.00181465288795105	0.00134769372068177	Dynll1/Smad7/Anxa2/Angptl4/Txnip/Id1	6
GO:0051082	MF	GO:0051082	unfolded protein binding	5/114	88/28438	2.8480797617361e-05	0.00192928899739152	0.00143283086502608	Hspa8/Hsp90ab1/Serpinh1/Cct3/Dnaja1	5
GO:0019838	MF	GO:0019838	growth factor binding	6/114	151/28438	3.37484955811929e-05	0.00192928899739152	0.00143283086502608	Igfbp3/Nrp1/Flt1/Ltbp4/Ptn/Htra3	6
GO:0005200	MF	GO:0005200	structural constituent of cytoskeleton	4/114	64/28438	0.000129277691061782	0.00633460686202731	0.00470454153939116	Tuba1a/Tuba1b/Tubb4b/Pls3	4
GO:0004857	MF	GO:0004857	enzyme inhibitor activity	4/114	78/28438	0.000277987453003026	0.0119187120475047	0.0088517057403595	Dynll1/Anxa2/Angptl4/Txnip	4
GO:0031072	MF	GO:0031072	heat shock protein binding	5/114	147/28438	0.000321888168679016	0.012267515761878	0.00911075284448209	Hspa8/Hsp90ab1/Dnaja1/Tfrc/Nos3	5
GO:0003725	MF	GO:0003725	double-stranded RNA binding	4/114	84/28438	0.000369154858093733	0.012662011632615	0.00940373427986141	Hsp90ab1/Tuba1b/Tubb4b/Tfrc	4
GO:0005319	MF	GO:0005319	lipid transporter activity	5/114	160/28438	0.000474548393459394	0.0147972817233247	0.0109895417432702	Mfsd2a/Pltp/Apoe/Slco1c1/Pitpnc1	5
GO:0005543	MF	GO:0005543	phospholipid binding	8/114	457/28438	0.000521421309600181	0.0149039590994052	0.0110687681511617	Hspa8/Pltp/Apoe/Anxa2/Esyt2/Arap3/Pitpnc1/Pxdc1	8
GO:0004725	MF	GO:0004725	protein tyrosine phosphatase activity	4/114	99/28438	0.000687777543249771	0.0163049886535994	0.0121092749859477	Ptprr/Ptprb/Dusp11/Dusp6	4
GO:0008526	MF	GO:0008526	phosphatidylinositol transfer activity	2/114	10/28438	0.000701920288619094	0.0163049886535994	0.0121092749859477	Pltp/Pitpnc1	2
GO:0016791	MF	GO:0016791	phosphatase activity	6/114	268/28438	0.000755325430683464	0.0163049886535994	0.0121092749859477	Ptprr/Ptprb/Alpl/Dusp11/Dusp6/Sgpp2	6
GO:0120013	MF	GO:0120013	lipid transfer activity	3/114	45/28438	0.000787476320489333	0.0163049886535994	0.0121092749859477	Pltp/Apoe/Pitpnc1	3
GO:0008429	MF	GO:0008429	phosphatidylethanolamine binding	2/114	11/28438	0.000855655381238455	0.0163049886535994	0.0121092749859477	Pltp/Esyt2	2
GO:0043008	MF	GO:0043008	ATP-dependent protein binding	2/114	11/28438	0.000855655381238455	0.0163049886535994	0.0121092749859477	Hsp90ab1/Plk2	2
GO:0050839	MF	GO:0050839	cell adhesion molecule binding	6/114	295/28438	0.00123806013687662	0.0223502435236148	0.0165989226107558	Bsg/Cxcl12/Icam2/Ptn/Ptprb/Nos3	6
GO:1901611	MF	GO:1901611	phosphatidylglycerol binding	2/114	14/28438	0.00140463156015814	0.0240894312567121	0.0178905703978037	Pltp/Pitpnc1	2
GO:0005548	MF	GO:0005548	phospholipid transporter activity	3/114	57/28438	0.00156809930601368	0.0256122886648901	0.0190215554914942	Mfsd2a/Pltp/Pitpnc1	3
GO:0004714	MF	GO:0004714	transmembrane receptor protein tyrosine kinase activity	3/114	59/28438	0.00173212808437878	0.0270054514973601	0.0200562199243859	Nrp1/Flt1/Epha4	3
GO:0008028	MF	GO:0008028	monocarboxylic acid transmembrane transporter activity	3/114	62/28438	0.0019976312828963	0.0297907621753666	0.0221247949867691	Mfsd2a/Slco1c1/Slc16a4	3
GO:0140416	MF	GO:0140416	transcription regulator inhibitor activity	2/114	19/28438	0.00260514664754841	0.0372318875045461	0.0276511179257331	Smad7/Id1	2
GO:0005201	MF	GO:0005201	extracellular matrix structural constituent	4/114	149/28438	0.003091794430423	0.0385498521784406	0.0286299347159203	Vwa1/Hmcn1/Ltbp4/Spock2	4
GO:0042578	MF	GO:0042578	phosphoric ester hydrolase activity	6/114	356/28438	0.00317110875930483	0.0385498521784406	0.0286299347159203	Ptprr/Ptprb/Alpl/Dusp11/Dusp6/Sgpp2	6
GO:0070300	MF	GO:0070300	phosphatidic acid binding	2/114	21/28438	0.0031826129255287	0.0385498521784406	0.0286299347159203	Pltp/Pitpnc1	2
GO:0120020	MF	GO:0120020	cholesterol transfer activity	2/114	21/28438	0.0031826129255287	0.0385498521784406	0.0286299347159203	Pltp/Apoe	2
GO:0005525	MF	GO:0005525	GTP binding	6/114	358/28438	0.00325931694803142	0.0385498521784406	0.0286299347159203	Hsp90ab1/Tuba1a/Tuba1b/Rhoq/Tubb4b/Gch1	6
GO:0048156	MF	GO:0048156	tau protein binding	2/114	22/28438	0.00349173490454401	0.0386343571696321	0.0286926942920085	Hsp90ab1/Apoe	2
GO:0120015	MF	GO:0120015	sterol transfer activity	2/114	22/28438	0.00349173490454401	0.0386343571696321	0.0286926942920085	Pltp/Apoe	2
GO:0019199	MF	GO:0019199	transmembrane receptor protein kinase activity	3/114	77/28438	0.00369935247025514	0.0386905314613973	0.0287344134223052	Nrp1/Flt1/Epha4	3
GO:0120014	MF	GO:0120014	phospholipid transfer activity	2/114	23/28438	0.00381430057323014	0.0386905314613973	0.0287344134223052	Pltp/Pitpnc1	2
GO:0019888	MF	GO:0019888	protein phosphatase regulator activity	3/114	80/28438	0.00411909176529999	0.0386905314613973	0.0287344134223052	Igfbp3/Ptn/Bod1l	3
GO:0030371	MF	GO:0030371	translation repressor activity	2/114	24/28438	0.00415019910758129	0.0386905314613973	0.0287344134223052	Cirbp/Eif4ebp2	2
GO:0019001	MF	GO:0019001	guanyl nucleotide binding	6/114	381/28438	0.00441034287049815	0.0386905314613973	0.0287344134223052	Hsp90ab1/Tuba1a/Tuba1b/Rhoq/Tubb4b/Gch1	6
GO:0032561	MF	GO:0032561	guanyl ribonucleotide binding	6/114	381/28438	0.00441034287049815	0.0386905314613973	0.0287344134223052	Hsp90ab1/Tuba1a/Tuba1b/Rhoq/Tubb4b/Gch1	6
GO:0005160	MF	GO:0005160	transforming growth factor beta receptor binding	2/114	25/28438	0.00449932034246085	0.0386905314613973	0.0287344134223052	Smad7/Lrg1	2
GO:0035091	MF	GO:0035091	phosphatidylinositol binding	5/114	268/28438	0.00456618406563322	0.0386905314613973	0.0287344134223052	Anxa2/Esyt2/Arap3/Pitpnc1/Pxdc1	5
GO:0046943	MF	GO:0046943	carboxylic acid transmembrane transporter activity	4/114	167/28438	0.00463891821105682	0.0386905314613973	0.0287344134223052	Mfsd2a/Slco1c1/Slc16a4/Slc7a1	4
GO:0097110	MF	GO:0097110	scaffold protein binding	3/114	84/28438	0.00472212081267959	0.0386905314613973	0.0287344134223052	Dynll1/Mapk3/Nos3	3
GO:0005342	MF	GO:0005342	organic acid transmembrane transporter activity	4/114	168/28438	0.00473761609731395	0.0386905314613973	0.0287344134223052	Mfsd2a/Slco1c1/Slc16a4/Slc7a1	4
GO:0004721	MF	GO:0004721	phosphoprotein phosphatase activity	4/114	170/28438	0.0049392313501699	0.0393989849560065	0.0292605627109209	Ptprr/Ptprb/Dusp11/Dusp6	4
GO:0003785	MF	GO:0003785	actin monomer binding	2/114	27/28438	0.00523679352706797	0.040823185904189	0.0303182783146041	Tmsb4x/Nos3	2
GO:0005520	MF	GO:0005520	insulin-like growth factor binding	2/114	29/28438	0.00602585185358502	0.04397589756978	0.0326597121739658	Igfbp3/Htra3	2
GO:0031210	MF	GO:0031210	phosphatidylcholine binding	2/114	29/28438	0.00602585185358502	0.04397589756978	0.0326597121739658	Pltp/Esyt2	2
GO:0050750	MF	GO:0050750	low-density lipoprotein particle receptor binding	2/114	29/28438	0.00602585185358502	0.04397589756978	0.0326597121739658	Apoe/Dnaja1	2
GO:0071813	MF	GO:0071813	lipoprotein particle binding	2/114	30/28438	0.00643945693561541	0.0442736063134012	0.0328808124224124	Pltp/Apoe	2
GO:0071814	MF	GO:0071814	protein-lipid complex binding	2/114	30/28438	0.00643945693561541	0.0442736063134012	0.0328808124224124	Pltp/Apoe	2
GO:0008013	MF	GO:0008013	beta-catenin binding	3/114	94/28438	0.00645387847134128	0.0442736063134012	0.0328808124224124	Smad7/Klf4/Nos3	3
GO:0003924	MF	GO:0003924	GTPase activity	5/114	294/28438	0.00670888881937447	0.0451205659812832	0.0335098265075051	Tuba1a/Tuba1b/Rhoq/Tubb4b/Gch1	5
GO:0019208	MF	GO:0019208	phosphatase regulator activity	3/114	97/28438	0.00703768979088449	0.0464216845821804	0.0344761321739686	Igfbp3/Ptn/Bod1l	3
GO:0015248	MF	GO:0015248	sterol transporter activity	2/114	32/28438	0.0073042875174821	0.0472711437452144	0.0351070025666468	Pltp/Apoe	2
GO:0070325	MF	GO:0070325	lipoprotein particle receptor binding	2/114	33/28438	0.00775530235314654	0.0492605316135049	0.0365844672409642	Apoe/Dnaja1	2
