# Supplementary material for: Single-cell sequencing reveals the response mechanisms of vascular endothelial cells to glucocorticoids in diabetic retinopathy
Source: PLoS One. 2025 Nov 6;20(11):e0334230. doi: 10.1371/journal.pone.0334230 (PMC12591416; doi:10.1371/journal.pone.0334230)
Supplement: S5 Table — (CSV) [file pone.0334230.s005.csv]

	Description	ID	pvalue	p.adjust
mmu04360	Axon guidance	mmu04360	2.47E-05	0.001888866
mmu05202	Transcriptional misregulation in cancer	mmu05202	2.71E-05	0.001888866
mmu04066	HIF-1 signaling pathway	mmu04066	3.44E-05	0.001888866
mmu04010	MAPK signaling pathway	mmu04010	4.20E-05	0.001888866
mmu05166	Human T-cell leukemia virus 1 infection	mmu05166	0.000132723	0.004778021
mmu04540	Gap junction	mmu04540	0.000175109	0.005253282
mmu04145	Phagosome	mmu04145	0.000281193	0.007147265
mmu04218	Cellular senescence	mmu04218	0.000317656	0.007147265
mmu04979	Cholesterol metabolism	mmu04979	0.0005566	0.01113199
mmu04068	FoxO signaling pathway	mmu04068	0.000838521	0.013326435
mmu04915	Estrogen signaling pathway	mmu04915	0.000885357	0.013326435
mmu04370	VEGF signaling pathway	mmu04370	0.000888429	0.013326435
mmu04550	Signaling pathways regulating pluripotency of stem cells	mmu04550	0.000984509	0.013631669
mmu03320	PPAR signaling pathway	mmu03320	0.002719022	0.03421143
mmu04612	Antigen processing and presentation	mmu04612	0.003074992	0.03421143
mmu00790	Folate biosynthesis	mmu00790	0.003344909	0.03421143
mmu04350	TGF-beta signaling pathway	mmu04350	0.003458313	0.03421143
mmu04744	Phototransduction	mmu04744	0.003585504	0.03421143
mmu04510	Focal adhesion	mmu04510	0.003611207	0.03421143
mmu04015	Rap1 signaling pathway	mmu04015	0.004647249	0.041825238
mmu05145	Toxoplasmosis	mmu05145	0.004900491	0.042004205
mmu04151	PI3K-Akt signaling pathway	mmu04151	0.005331863	0.043624332
mmu05203	Viral carcinogenesis	mmu05203	0.006043989	0.047300786
