# Supplementary material for: Single-cell sequencing reveals the response mechanisms of vascular endothelial cells to glucocorticoids in diabetic retinopathy
Source: PLoS One. 2025 Nov 6;20(11):e0334230. doi: 10.1371/journal.pone.0334230 (PMC12591416; doi:10.1371/journal.pone.0334230)
Supplement: S6 Table — (CSV) [file pone.0334230.s006.csv]

	ONTOLOGY	ID	Description	GeneRatio	BgRatio	pvalue	p.adjust	qvalue	geneID	Count	cluster
GO:0007601	BP	GO:0007601	visual perception	21/71	162/29008	5.48108621873369e-31	8.06766376972644e-28	5.46851212461521e-28	Guca1a/Pde6g/Rho/Pde6h/Pdc/Rom1/Cplx4/Gnat2/Opn1mw/Unc119/Prph2/Arr3/Cplx3/Rs1/Crx/Gnat1/Rp1/Nxnl2/Opn1sw/Rgs9/Rorb	21	1
GO:0050953	BP	GO:0050953	sensory perception of light stimulus	21/71	166/29008	9.4028715264877e-31	8.06766376972644e-28	5.46851212461521e-28	Guca1a/Pde6g/Rho/Pde6h/Pdc/Rom1/Cplx4/Gnat2/Opn1mw/Unc119/Prph2/Arr3/Cplx3/Rs1/Crx/Gnat1/Rp1/Nxnl2/Opn1sw/Rgs9/Rorb	21	1
GO:0009583	BP	GO:0009583	detection of light stimulus	11/71	56/29008	1.1439278838845e-18	6.54326749581933e-16	4.43522916383288e-16	Guca1a/Gngt1/Rho/Rom1/Pcp2/Gnat2/Opn1mw/Prph2/Rs1/Gnat1/Opn1sw	11	1
GO:0009416	BP	GO:0009416	response to light stimulus	17/71	321/29008	2.21024630762205e-18	9.48195665969859e-16	6.42716360505885e-16	Guca1a/Gngt1/Rho/Rom1/Pcp2/Gnat2/Opn1mw/Prph2/Slc1a2/Rs1/Atp1a3/Gnat1/Rp1/Opn1sw/Cirbp/Rgs9/Usp2	17	1
GO:0009314	BP	GO:0009314	response to radiation	18/71	430/29008	1.26815661661983e-17	4.35231350823926e-15	2.95013276076824e-15	Guca1a/Gngt1/Rho/Rom1/Pcp2/Gnat2/Opn1mw/Prph2/Slc1a2/Rs1/Atp1a3/Gnat1/Rp1/Opn1sw/Cirbp/Cryab/Rgs9/Usp2	18	1
GO:0007602	BP	GO:0007602	phototransduction	9/71	31/29008	3.59528510254972e-17	1.02825153932922e-14	6.96980708476744e-15	Guca1a/Gngt1/Rho/Pcp2/Gnat2/Opn1mw/Rs1/Gnat1/Opn1sw	9	1
GO:0009582	BP	GO:0009582	detection of abiotic stimulus	11/71	135/29008	2.95846239125663e-14	6.89121565778429e-12	4.67107919387292e-12	Guca1a/Gngt1/Rho/Rom1/Pcp2/Gnat2/Opn1mw/Prph2/Rs1/Gnat1/Opn1sw	11	1
GO:0009581	BP	GO:0009581	detection of external stimulus	11/71	136/29008	3.21268795234699e-14	6.89121565778429e-12	4.67107919387292e-12	Guca1a/Gngt1/Rho/Rom1/Pcp2/Gnat2/Opn1mw/Prph2/Rs1/Gnat1/Opn1sw	11	1
GO:0060041	BP	GO:0060041	retina development in camera-type eye	11/71	179/29008	6.72945720019209e-13	1.28308317283662e-10	8.6971347441079e-11	Rho/Rom1/Gnat2/Prph2/Rs1/Crx/Gpm6a/Gnat1/Rp1/Neurod1/Rorb	11	1
GO:0009584	BP	GO:0009584	detection of visible light	7/71	35/29008	2.47225924668844e-12	4.24239686731736e-10	2.87562786062181e-10	Rho/Rom1/Pcp2/Gnat2/Prph2/Rs1/Gnat1	7	1
GO:0051606	BP	GO:0051606	detection of stimulus	12/71	290/29008	6.01247068447677e-12	9.37945426778376e-10	6.35768431229362e-10	Guca1a/Gngt1/Rho/Rom1/Pcp2/Gnat2/Opn1mw/Prph2/Rs1/Gnat1/Opn1sw/Syt1	12	1
GO:0001654	BP	GO:0001654	eye development	13/71	430/29008	3.71461910937104e-11	5.31190532640059e-09	3.60057378583772e-09	Gngt1/Rho/Rom1/Gnat2/Prph2/Rs1/Crx/Gpm6a/Gnat1/Rp1/Cryab/Neurod1/Rorb	13	1
GO:0150063	BP	GO:0150063	visual system development	13/71	433/29008	4.04835651869193e-11	5.34383060467335e-09	3.62221372725067e-09	Gngt1/Rho/Rom1/Gnat2/Prph2/Rs1/Crx/Gpm6a/Gnat1/Rp1/Cryab/Neurod1/Rorb	13	1
GO:0048880	BP	GO:0048880	sensory system development	13/71	437/29008	4.53591429587232e-11	5.55973495122635e-09	3.76856037363828e-09	Gngt1/Rho/Rom1/Gnat2/Prph2/Rs1/Crx/Gpm6a/Gnat1/Rp1/Cryab/Neurod1/Rorb	13	1
GO:0043010	BP	GO:0043010	camera-type eye development	12/71	381/29008	1.41500999892867e-10	1.6187714387744e-08	1.0972533675903e-08	Rho/Rom1/Gnat2/Prph2/Rs1/Crx/Gpm6a/Gnat1/Rp1/Cryab/Neurod1/Rorb	12	1
GO:0042461	BP	GO:0042461	photoreceptor cell development	7/71	67/29008	3.00549032383952e-10	3.12778937753651e-08	2.12011241699046e-08	Gngt1/Rom1/Gnat2/Prph2/Gnat1/Rp1/Rorb	7	1
GO:0071482	BP	GO:0071482	cellular response to light stimulus	8/71	111/29008	3.09862584021682e-10	3.12778937753651e-08	2.12011241699046e-08	Rho/Pcp2/Opn1mw/Rs1/Gnat1/Rp1/Opn1sw/Rgs9	8	1
GO:0071478	BP	GO:0071478	cellular response to radiation	9/71	172/29008	3.98778834793904e-10	3.80169155836855e-08	2.57690416635827e-08	Rho/Pcp2/Opn1mw/Rs1/Gnat1/Rp1/Opn1sw/Cryab/Rgs9	9	1
GO:0003407	BP	GO:0003407	neural retina development	7/71	81/29008	1.16963942953667e-09	1.05636908478154e-07	7.16039650768985e-08	Rom1/Gnat2/Rs1/Gpm6a/Rp1/Neurod1/Rorb	7	1
GO:0046530	BP	GO:0046530	photoreceptor cell differentiation	7/71	86/29008	1.79001396754555e-09	1.53583198415408e-07	1.04103443901991e-07	Gngt1/Rom1/Gnat2/Prph2/Gnat1/Rp1/Rorb	7	1
GO:0007603	BP	GO:0007603	phototransduction, visible light	4/71	10/29008	6.84121108183480e-09	5.59024676972786e-07	3.78924222828444e-07	Rho/Pcp2/Rs1/Gnat1	4	1
GO:0001754	BP	GO:0001754	eye photoreceptor cell differentiation	6/71	61/29008	8.65016760445884e-09	6.7471307314779e-07	4.57341397269235e-07	Gngt1/Rom1/Gnat2/Gnat1/Rp1/Rorb	6	1
GO:0009642	BP	GO:0009642	response to light intensity	4/71	12/29008	1.60661843693818e-08	1.19867705990692e-06	8.12500399458439e-07	Gnat2/Rs1/Gnat1/Rgs9	4	1
GO:0008277	BP	GO:0008277	regulation of G protein-coupled receptor signaling pathway	7/71	136/29008	4.41410762444609e-08	3.15608695147895e-06	2.13929338816357e-06	Sag/Pde6g/Pde6h/Pdc/Syp/Arr3/Rgs9	7	1
GO:0071214	BP	GO:0071214	cellular response to abiotic stimulus	9/71	322/29008	9.31808313851051e-08	6.14993487141694e-06	4.1686161409126e-06	Rho/Pcp2/Opn1mw/Rs1/Gnat1/Rp1/Opn1sw/Cryab/Rgs9	9	1
GO:0104004	BP	GO:0104004	cellular response to environmental stimulus	9/71	322/29008	9.31808313851051e-08	6.14993487141694e-06	4.1686161409126e-06	Rho/Pcp2/Opn1mw/Rs1/Gnat1/Rp1/Opn1sw/Cryab/Rgs9	9	1
GO:0042462	BP	GO:0042462	eye photoreceptor cell development	5/71	47/29008	1.07783640375903e-07	6.85024914389075e-06	4.64331082321143e-06	Gngt1/Gnat2/Gnat1/Rp1/Rorb	5	1
GO:0050908	BP	GO:0050908	detection of light stimulus involved in visual perception	4/71	25/29008	4.00831587889392e-07	2.30146044426717e-05	1.5600010985862e-05	Rom1/Gnat2/Prph2/Gnat1	4	1
GO:0050962	BP	GO:0050962	detection of light stimulus involved in sensory perception	4/71	25/29008	4.00831587889392e-07	2.30146044426717e-05	1.5600010985862e-05	Rom1/Gnat2/Prph2/Gnat1	4	1
GO:0048592	BP	GO:0048592	eye morphogenesis	7/71	188/29008	4.02353224522233e-07	2.30146044426717e-05	1.5600010985862e-05	Gngt1/Rom1/Gnat2/Rs1/Gnat1/Rp1/Rorb	7	1
GO:0090596	BP	GO:0090596	sensory organ morphogenesis	8/71	319/29008	1.14230569327546e-06	6.32321474084094e-05	4.28607059785869e-05	Gngt1/Rom1/Gnat2/Rs1/Gnat1/Rp1/Mafb/Rorb	8	1
GO:0060042	BP	GO:0060042	retina morphogenesis in camera-type eye	5/71	82/29008	1.7941761128023e-06	9.62126940490232e-05	6.52159409423203e-05	Rom1/Gnat2/Rs1/Rp1/Rorb	5	1
GO:0018298	BP	GO:0018298	protein-chromophore linkage	3/71	11/29008	2.28595937888855e-06	0.000116049539598193	7.86619686271645e-05	Rho/Opn1mw/Opn1sw	3	1
GO:0006836	BP	GO:0006836	neurotransmitter transport	7/71	244/29008	2.29934985217865e-06	0.000116049539598193	7.86619686271645e-05	Cplx4/Slc17a7/Slc1a2/Syp/Cplx3/Syt1/Drd4	7	1
GO:0060219	BP	GO:0060219	camera-type eye photoreceptor cell differentiation	4/71	40/29008	2.81667484966592e-06	0.000138097544057906	9.36067882370177e-05	Rom1/Gnat2/Rp1/Rorb	4	1
GO:1905907	BP	GO:1905907	negative regulation of amyloid fibril formation	3/71	12/29008	3.04259044372827e-06	0.000145030144484381	9.83059193075946e-05	Apoe/Clu/Cryab	3	1
GO:0001505	BP	GO:0001505	regulation of neurotransmitter levels	7/71	257/29008	3.23910054543855e-06	0.000150224230701961	0.000101826631656034	Cplx4/Slc17a7/Slc1a2/Syp/Cplx3/Syt1/Drd4	7	1
GO:0006898	BP	GO:0006898	receptor-mediated endocytosis	7/71	265/29008	3.96269721885674e-06	0.00017894706388311	0.000121295856699077	Sag/Unc119/Vtn/Apoe/Arr3/Clu/Drd4	7	1
GO:0035845	BP	GO:0035845	photoreceptor cell outer segment organization	3/71	15/29008	6.25952505398685e-06	0.000268533624816036	0.000182020399596197	Rom1/Prph2/Rp1	3	1
GO:1905906	BP	GO:1905906	regulation of amyloid fibril formation	3/71	15/29008	6.25952505398685e-06	0.000268533624816036	0.000182020399596197	Apoe/Clu/Cryab	3	1
GO:0019932	BP	GO:0019932	second-messenger-mediated signaling	7/71	308/29008	1.05664555154322e-05	0.00044224482108492	0.00029976722322343	Guca1a/Apoe/Mt1/Drd4/Neurod1/Ncam1/Ank2	7	1
GO:0046549	BP	GO:0046549	retinal cone cell development	3/71	18/29008	1.11668308254375e-05	0.000456244802296447	0.000309256843661866	Gnat2/Rp1/Rorb	3	1
GO:0031346	BP	GO:0031346	positive regulation of cell projection organization	8/71	441/29008	1.2332635072338e-05	0.000492158181026327	0.000333600042960429	Lcn2/Pcp4/Apoe/Gpm6a/Rp1/Efemp1/Nme1/Ptprd	8	1
GO:0042670	BP	GO:0042670	retinal cone cell differentiation	3/71	19/29008	1.32373268163441e-05	0.000516255745837421	0.000349934117991872	Gnat2/Rp1/Rorb	3	1
GO:0046928	BP	GO:0046928	regulation of neurotransmitter secretion	5/71	124/29008	1.36732856204112e-05	0.000521407958325015	0.000353426447030513	Cplx4/Syp/Cplx3/Syt1/Drd4	5	1
GO:0043270	BP	GO:0043270	positive regulation of ion transport	7/71	329/29008	1.61713545871447e-05	0.000603261836337831	0.000408909538187525	Lcn2/Pcp4/Syt1/Drd4/Rgs9/Ank2/Mif	7	1
GO:0099504	BP	GO:0099504	synaptic vesicle cycle	6/71	228/29008	2.06425353463988e-05	0.000753672141583411	0.000510862296926555	Cplx4/Slc17a7/Syp/Cplx3/Syt1/Drd4	6	1
GO:0016079	BP	GO:0016079	synaptic vesicle exocytosis	5/71	139/29008	2.37346423948066e-05	0.000848513465614335	0.000575148680839063	Cplx4/Syp/Cplx3/Syt1/Drd4	5	1
GO:0051588	BP	GO:0051588	regulation of neurotransmitter transport	5/71	141/29008	2.54222714274054e-05	0.000890298321825055	0.000603471749243458	Cplx4/Syp/Cplx3/Syt1/Drd4	5	1
GO:0030100	BP	GO:0030100	regulation of endocytosis	6/71	238/29008	2.62728638325937e-05	0.000901684686734616	0.000611189779684548	Unc119/Slc17a7/Vtn/Apoe/Clu/Drd4	6	1
GO:1990000	BP	GO:1990000	amyloid fibril formation	3/71	24/29008	2.74076466234279e-05	0.000908642946202327	0.000615906303247192	Apoe/Clu/Cryab	3	1
GO:0051259	BP	GO:0051259	protein complex oligomerization	6/71	240/29008	2.75346347334039e-05	0.000908642946202327	0.000615906303247192	Rom1/Prph2/Slc1a2/Rs1/Syt1/Mif	6	1
GO:0007263	BP	GO:0007263	nitric oxide mediated signal transduction	3/71	25/29008	3.10903941282741e-05	0.000987983635631821	0.000669685877421888	Apoe/Mt1/Neurod1	3	1
GO:0051291	BP	GO:0051291	protein heterooligomerization	3/71	25/29008	3.10903941282741e-05	0.000987983635631821	0.000669685877421888	Rom1/Prph2/Syt1	3	1
GO:0034764	BP	GO:0034764	positive regulation of transmembrane transport	6/71	253/29008	3.69765628734501e-05	0.00115366876165164	0.000781992382299759	Lcn2/Car2/Slc1a2/Drd4/Rgs9/Ank2	6	1
GO:0099003	BP	GO:0099003	vesicle-mediated transport in synapse	6/71	255/29008	3.86353026638309e-05	0.00118389606019882	0.000802481380517541	Cplx4/Slc17a7/Syp/Cplx3/Syt1/Drd4	6	1
GO:0048593	BP	GO:0048593	camera-type eye morphogenesis	5/71	156/29008	4.12521610824938e-05	0.00124190716522034	0.000841803102422081	Rom1/Gnat2/Rs1/Rp1/Rorb	5	1
GO:0007613	BP	GO:0007613	memory	5/71	158/29008	4.38355459228396e-05	0.00129692753109643	0.000879097608797419	Slc17a7/Lcn2/Apoe/Atp1a3/Drd4	5	1
GO:0023058	BP	GO:0023058	adaptation of signaling pathway	3/71	32/29008	6.62280697784016e-05	0.00192622657185995	0.00130565596976153	Sag/Arr3/Rs1	3	1
GO:1902904	BP	GO:1902904	negative regulation of supramolecular fiber organization	5/71	177/29008	7.51307541956409e-05	0.00214873956999533	0.00145648216466988	Apoe/Clu/Rp1/Cryab/Tmsb10	5	1
GO:0051260	BP	GO:0051260	protein homooligomerization	5/71	178/29008	7.71562551379165e-05	0.0021704939969945	0.0014712279883934	Rom1/Prph2/Slc1a2/Rs1/Mif	5	1
GO:0050906	BP	GO:0050906	detection of stimulus involved in sensory perception	5/71	179/29008	7.92235757810133e-05	0.00219270412968095	0.00148628270353174	Rho/Rom1/Gnat2/Prph2/Gnat1	5	1
GO:0007269	BP	GO:0007269	neurotransmitter secretion	5/71	187/29008	9.73396180402004e-05	0.00260991850870287	0.00176908351865825	Cplx4/Syp/Cplx3/Syt1/Drd4	5	1
GO:0099643	BP	GO:0099643	signal release from synapse	5/71	187/29008	9.73396180402004e-05	0.00260991850870287	0.00176908351865825	Cplx4/Syp/Cplx3/Syt1/Drd4	5	1
GO:0051099	BP	GO:0051099	positive regulation of binding	5/71	193/29008	0.000112896520594633	0.0029804681436983	0.00202025352643027	Vtn/Apoe/Nme1/Neurod1/Eno1	5	1
GO:0007611	BP	GO:0007611	learning or memory	6/71	317/29008	0.000128105808490035	0.00333075102074091	0.00225768609858834	Slc17a7/Lcn2/Apoe/Atp1a3/Drd4/Ncam1	6	1
GO:0060249	BP	GO:0060249	anatomical structure homeostasis	6/71	322/29008	0.000139480291082878	0.00357236088803312	0.0024214567422872	Rho/Slc17a7/Car2/Rp1/Nxnl2/Neurod1	6	1
GO:0007616	BP	GO:0007616	long-term memory	3/71	42/29008	0.000150619983216696	0.00380093957646839	0.00257639444975928	Slc17a7/Lcn2/Apoe	3	1
GO:0042220	BP	GO:0042220	response to cocaine	3/71	43/29008	0.000161632791937967	0.00401973726037031	0.00272470228972469	Slc1a2/Drd4/Ncam1	3	1
GO:0045494	BP	GO:0045494	photoreceptor cell maintenance	3/71	46/29008	0.000197772800939932	0.00484825894875604	0.00328629992539285	Rho/Rp1/Nxnl2	3	1
GO:0050890	BP	GO:0050890	cognition	6/71	354/29008	0.000232616370762434	0.00562210834124417	0.00381083898728672	Slc17a7/Lcn2/Apoe/Atp1a3/Drd4/Ncam1	6	1
GO:0007187	BP	GO:0007187	G protein-coupled receptor signaling pathway, coupled to cyclic nucleotide second messenger	3/71	50/29008	0.000253574793815748	0.00604353258594201	0.00409649337962576	Gnat2/Gnat1/Drd4	3	1
GO:0033603	BP	GO:0033603	positive regulation of dopamine secretion	2/71	10/29008	0.000262444429582337	0.00610528347192835	0.00413835004078078	Pcp4/Syt1	2	1
GO:0048259	BP	GO:0048259	regulation of receptor-mediated endocytosis	4/71	126/29008	0.000263281455083157	0.00610528347192835	0.00413835004078078	Unc119/Vtn/Clu/Drd4	4	1
GO:0031630	BP	GO:0031630	regulation of synaptic vesicle fusion to presynaptic active zone membrane	2/71	11/29008	0.00032025742296088	0.00713716542598533	0.00483779155668862	Cplx3/Syt1	2	1
GO:0035881	BP	GO:0035881	amacrine cell differentiation	2/71	11/29008	0.00032025742296088	0.00713716542598533	0.00483779155668862	Neurod1/Rorb	2	1
GO:1901632	BP	GO:1901632	regulation of synaptic vesicle membrane organization	2/71	11/29008	0.00032025742296088	0.00713716542598533	0.00483779155668862	Cplx3/Syt1	2	1
GO:0001895	BP	GO:0001895	retina homeostasis	3/71	57/29008	0.000373937217398337	0.00822661878276342	0.00557625675067696	Rho/Rp1/Nxnl2	3	1
GO:1902947	BP	GO:1902947	regulation of tau-protein kinase activity	2/71	12/29008	0.00038370038946431	0.00833455529519945	0.00564941945846853	Apoe/Clu	2	1
GO:0097090	BP	GO:0097090	presynaptic membrane organization	2/71	13/29008	0.000452746202380627	0.00959151213932292	0.0065014236989031	Apoe/Ptprd	2	1
GO:1902931	BP	GO:1902931	negative regulation of alcohol biosynthetic process	2/71	13/29008	0.000452746202380627	0.00959151213932292	0.0065014236989031	Dkk3/Apoe	2	1
GO:0070207	BP	GO:0070207	protein homotrimerization	2/71	14/29008	0.000527367830814915	0.0110361365570536	0.00748063482734892	Slc1a2/Mif	2	1
GO:0006887	BP	GO:0006887	exocytosis	6/71	415/29008	0.000540709700009602	0.011179010183331	0.00757747899189106	Cplx4/Syp/Cplx3/Syt1/Drd4/Ncam1	6	1
GO:0015909	BP	GO:0015909	long-chain fatty acid transport	3/71	65/29008	0.000550458811719789	0.0112450871537043	0.00762226800689683	Apoe/Drd4/Mif	3	1
GO:0046548	BP	GO:0046548	retinal rod cell development	2/71	15/29008	0.000607538339393519	0.0122651269458739	0.00831368253906921	Rp1/Rorb	2	1
GO:0001894	BP	GO:0001894	tissue homeostasis	5/71	280/29008	0.000625914273791165	0.0124891731840191	0.00846554801149617	Rho/Car2/Rp1/Nxnl2/Neurod1	5	1
GO:0048662	BP	GO:0048662	negative regulation of smooth muscle cell proliferation	3/71	70/29008	0.000683829700488486	0.0132943546575779	0.00901132492738534	Apoe/Rgs5/Drd4	3	1
GO:0051938	BP	GO:0051938	L-glutamate import	2/71	16/29008	0.00069323088796907	0.0132943546575779	0.00901132492738534	Slc17a7/Slc1a2	2	1
GO:0045055	BP	GO:0045055	regulated exocytosis	5/71	288/29008	0.000710526827382255	0.0132943546575779	0.00901132492738534	Cplx4/Syp/Cplx3/Syt1/Drd4	5	1
GO:0048488	BP	GO:0048488	synaptic vesicle endocytosis	3/71	71/29008	0.000712750949007673	0.0132943546575779	0.00901132492738534	Slc17a7/Syp/Syt1	3	1
GO:0050909	BP	GO:0050909	sensory perception of taste	3/71	71/29008	0.000712750949007673	0.0132943546575779	0.00901132492738534	Gnat2/Gng13/Gnat1	3	1
GO:0140238	BP	GO:0140238	presynaptic endocytosis	3/71	71/29008	0.000712750949007673	0.0132943546575779	0.00901132492738534	Slc17a7/Syp/Syt1	3	1
GO:0070206	BP	GO:0070206	protein trimerization	2/71	17/29008	0.000784418731326342	0.014319814286766	0.00970641319278396	Slc1a2/Mif	2	1
GO:0090083	BP	GO:0090083	regulation of inclusion body assembly	2/71	17/29008	0.000784418731326342	0.014319814286766	0.00970641319278396	Apoe/Clu	2	1
GO:1904064	BP	GO:1904064	positive regulation of cation transmembrane transport	4/71	170/29008	0.000814870683260807	0.014719137815532	0.00997708703604644	Lcn2/Drd4/Rgs9/Ank2	4	1
GO:0007614	BP	GO:0007614	short-term memory	2/71	18/29008	0.000881075218888955	0.0155868564496232	0.010565253574306	Lcn2/Drd4	2	1
GO:1900221	BP	GO:1900221	regulation of amyloid-beta clearance	2/71	18/29008	0.000881075218888955	0.0155868564496232	0.010565253574306	Apoe/Clu	2	1
GO:0033605	BP	GO:0033605	positive regulation of catecholamine secretion	2/71	19/29008	0.000983173794426909	0.0168712623123658	0.0114358636088604	Pcp4/Syt1	2	1
GO:0060221	BP	GO:0060221	retinal rod cell differentiation	2/71	19/29008	0.000983173794426909	0.0168712623123658	0.0114358636088604	Rp1/Rorb	2	1
GO:1902004	BP	GO:1902004	positive regulation of amyloid-beta formation	2/71	19/29008	0.000983173794426909	0.0168712623123658	0.0114358636088604	Apoe/Clu	2	1
GO:0015849	BP	GO:0015849	organic acid transport	5/71	314/29008	0.00104538858801006	0.0176934254236586	0.0119931512042343	Slc17a7/Slc1a2/Apoe/Drd4/Mif	5	1
GO:0036465	BP	GO:0036465	synaptic vesicle recycling	3/71	82/29008	0.00108335410574173	0.0176934254236586	0.0119931512042343	Slc17a7/Syp/Syt1	3	1
GO:0043279	BP	GO:0043279	response to alkaloid	3/71	82/29008	0.00108335410574173	0.0176934254236586	0.0119931512042343	Slc1a2/Drd4/Ncam1	3	1
GO:0002031	BP	GO:0002031	G protein-coupled receptor internalization	2/71	20/29008	0.00109068799576496	0.0176934254236586	0.0119931512042343	Sag/Arr3	2	1
GO:1902430	BP	GO:1902430	negative regulation of amyloid-beta formation	2/71	20/29008	0.00109068799576496	0.0176934254236586	0.0119931512042343	Apoe/Clu	2	1
GO:0043524	BP	GO:0043524	negative regulation of neuron apoptotic process	4/71	184/29008	0.00109295052150805	0.0176934254236586	0.0119931512042343	Lcn2/Pcp4/Apoe/Mt1	4	1
GO:0030810	BP	GO:0030810	positive regulation of nucleotide biosynthetic process	2/71	21/29008	0.0012035914544918	0.0191237308880363	0.0129626565030549	Guca1a/Eno1	2	1
GO:1900373	BP	GO:1900373	positive regulation of purine nucleotide biosynthetic process	2/71	21/29008	0.0012035914544918	0.0191237308880363	0.0129626565030549	Guca1a/Eno1	2	1
GO:0050821	BP	GO:0050821	protein stabilization	4/71	190/29008	0.00123033238167168	0.0193692694215468	0.0131290901182733	Clu/Cryab/Usp2/Ank2	4	1
GO:2000300	BP	GO:2000300	regulation of synaptic vesicle exocytosis	3/71	86/29008	0.00124320792633389	0.0193940436508086	0.0131458828574062	Syp/Syt1/Drd4	3	1
GO:0015908	BP	GO:0015908	fatty acid transport	3/71	87/29008	0.00128536154082678	0.01987099463116	0.0134691749892233	Apoe/Drd4/Mif	3	1
GO:0034767	BP	GO:0034767	positive regulation of ion transmembrane transport	4/71	193/29008	0.00130336691466451	0.0199694430853955	0.0135359063975966	Lcn2/Drd4/Rgs9/Ank2	4	1
GO:0043112	BP	GO:0043112	receptor metabolic process	4/71	194/29008	0.00132837117442594	0.0201724330558842	0.0136734992803043	Sag/Apoe/Arr3/Drd4	4	1
GO:0051235	BP	GO:0051235	maintenance of location	5/71	335/29008	0.00139180738218531	0.0209503637528947	0.014200804776683	Slc17a7/Lcn2/Apoe/Ank2/Tmsb10	5	1
GO:0046426	BP	GO:0046426	negative regulation of receptor signaling pathway via JAK-STAT	2/71	23/29008	0.00144546113754743	0.0213828561382016	0.0144939614971861	Neurod1/Ptprd	2	1
GO:1902992	BP	GO:1902992	negative regulation of amyloid precursor protein catabolic process	2/71	23/29008	0.00144546113754743	0.0213828561382016	0.0144939614971861	Apoe/Clu	2	1
GO:0140029	BP	GO:0140029	exocytic process	3/71	93/29008	0.00155722638123089	0.022839320258053	0.0154811979420614	Cplx3/Syt1/Ncam1	3	1
GO:0031629	BP	GO:0031629	synaptic vesicle fusion to presynaptic active zone membrane	2/71	24/29008	0.0015743750912678	0.0228951496323351	0.0155190408193659	Cplx3/Syt1	2	1
GO:0010894	BP	GO:0010894	negative regulation of steroid biosynthetic process	2/71	25/29008	0.00170857376058428	0.0236444562351824	0.016026944019063	Dkk3/Apoe	2	1
GO:0019674	BP	GO:0019674	NAD metabolic process	2/71	25/29008	0.00170857376058428	0.0236444562351824	0.016026944019063	Mdh1/Eno1	2	1
GO:0070841	BP	GO:0070841	inclusion body assembly	2/71	25/29008	0.00170857376058428	0.0236444562351824	0.016026944019063	Apoe/Clu	2	1
GO:0099500	BP	GO:0099500	vesicle fusion to plasma membrane	2/71	25/29008	0.00170857376058428	0.0236444562351824	0.016026944019063	Cplx3/Syt1	2	1
GO:1902993	BP	GO:1902993	positive regulation of amyloid precursor protein catabolic process	2/71	25/29008	0.00170857376058428	0.0236444562351824	0.016026944019063	Apoe/Clu	2	1
GO:1904893	BP	GO:1904893	negative regulation of receptor signaling pathway via STAT	2/71	25/29008	0.00170857376058428	0.0236444562351824	0.016026944019063	Neurod1/Ptprd	2	1
GO:0045939	BP	GO:0045939	negative regulation of steroid metabolic process	2/71	26/29008	0.0018480312415723	0.0251684254804608	0.0170599375266281	Dkk3/Apoe	2	1
GO:1902230	BP	GO:1902230	negative regulation of intrinsic apoptotic signaling pathway in response to DNA damage	2/71	26/29008	0.0018480312415723	0.0251684254804608	0.0170599375266281	Clu/Mif	2	1
GO:0001666	BP	GO:0001666	response to hypoxia	4/71	214/29008	0.00190168897211434	0.025695262016915	0.0174170436318802	Mgarp/Gngt1/Cryab/Eno1	4	1
GO:1902600	BP	GO:1902600	proton transmembrane transport	3/71	100/29008	0.00191688872899833	0.0256982895231339	0.0174190957692694	Slc17a7/Atp1a3/Drd4	3	1
GO:2001243	BP	GO:2001243	negative regulation of intrinsic apoptotic signaling pathway	3/71	101/29008	0.00197212658322058	0.026233869897725	0.0177821287185536	Clu/Eno1/Mif	3	1
GO:0031338	BP	GO:0031338	regulation of vesicle fusion	2/71	27/29008	0.00199272172234377	0.0263039267349377	0.0178296154104442	Cplx3/Syt1	2	1
GO:0007173	BP	GO:0007173	epidermal growth factor receptor signaling pathway	3/71	103/29008	0.00208555851538709	0.02723507431422	0.0184607760503086	Pde6g/Pde6h/Efemp1	3	1
GO:0051651	BP	GO:0051651	maintenance of location in cell	4/71	220/29008	0.00210254349619796	0.02723507431422	0.0184607760503086	Lcn2/Apoe/Ank2/Tmsb10	4	1
GO:0062012	BP	GO:0062012	regulation of small molecule metabolic process	5/71	369/29008	0.00212301227955315	0.02723507431422	0.0184607760503086	Guca1a/Dkk3/Gnb3/Apoe/Eno1	5	1
GO:0048499	BP	GO:0048499	synaptic vesicle membrane organization	2/71	28/29008	0.00214261948276207	0.02723507431422	0.0184607760503086	Cplx3/Syt1	2	1
GO:1904706	BP	GO:1904706	negative regulation of vascular associated smooth muscle cell proliferation	2/71	28/29008	0.00214261948276207	0.02723507431422	0.0184607760503086	Rgs5/Drd4	2	1
GO:0071456	BP	GO:0071456	cellular response to hypoxia	3/71	105/29008	0.00220297290834355	0.0277963346376289	0.0188412156634645	Mgarp/Gngt1/Eno1	3	1
GO:0033555	BP	GO:0033555	multicellular organismal response to stress	3/71	107/29008	0.00232441791019541	0.0291146068167541	0.0197347813351204	Apoe/Drd4/Ncam1	3	1
GO:0002029	BP	GO:0002029	desensitization of G protein-coupled receptor signaling pathway	2/71	30/29008	0.00245793441904534	0.0303439961372792	0.0205680994550936	Sag/Arr3	2	1
GO:0022401	BP	GO:0022401	negative adaptation of signaling pathway	2/71	30/29008	0.00245793441904534	0.0303439961372792	0.0205680994550936	Sag/Arr3	2	1
GO:1901214	BP	GO:1901214	regulation of neuron death	5/71	384/29008	0.00252181400371617	0.0309102345026925	0.0209519133391456	Lcn2/Pcp4/Apoe/Clu/Mt1	5	1
GO:1902903	BP	GO:1902903	regulation of supramolecular fiber organization	5/71	388/29008	0.00263677826166495	0.0320901524611139	0.021751698239192	Apoe/Clu/Rp1/Cryab/Tmsb10	5	1
GO:0038127	BP	GO:0038127	ERBB signaling pathway	3/71	113/29008	0.00271340372345616	0.0327901464045829	0.0222261757925801	Pde6g/Pde6h/Efemp1	3	1
GO:0006734	BP	GO:0006734	NADH metabolic process	2/71	32/29008	0.0027937721135778	0.0332924510201355	0.0225666534028032	Mdh1/Eno1	2	1
GO:0045742	BP	GO:0045742	positive regulation of epidermal growth factor receptor signaling pathway	2/71	32/29008	0.0027937721135778	0.0332924510201355	0.0225666534028032	Pde6g/Pde6h	2	1
GO:0051098	BP	GO:0051098	regulation of binding	5/71	397/29008	0.00290931795783605	0.0337441020090004	0.022872796417584	Vtn/Apoe/Nme1/Neurod1/Eno1	5	1
GO:0036293	BP	GO:0036293	response to decreased oxygen levels	4/71	241/29008	0.00292077333543231	0.0337441020090004	0.022872796417584	Mgarp/Gngt1/Cryab/Eno1	4	1
GO:0019218	BP	GO:0019218	regulation of steroid metabolic process	3/71	116/29008	0.00292204230421226	0.0337441020090004	0.022872796417584	Dkk3/Gnb3/Apoe	3	1
GO:0045745	BP	GO:0045745	positive regulation of G protein-coupled receptor signaling pathway	2/71	33/29008	0.00296932366163116	0.0337441020090004	0.022872796417584	Pde6g/Pde6h	2	1
GO:0048026	BP	GO:0048026	positive regulation of mRNA splicing, via spliceosome	2/71	33/29008	0.00296932366163116	0.0337441020090004	0.022872796417584	Prdx6/Cirbp	2	1
GO:0050482	BP	GO:0050482	arachidonic acid secretion	2/71	33/29008	0.00296932366163116	0.0337441020090004	0.022872796417584	Drd4/Mif	2	1
GO:1903963	BP	GO:1903963	arachidonate transport	2/71	33/29008	0.00296932366163116	0.0337441020090004	0.022872796417584	Drd4/Mif	2	1
GO:0006814	BP	GO:0006814	sodium ion transport	4/71	245/29008	0.00309813177220801	0.0349762771125589	0.023708002827492	Slc17a7/Atp1a3/Drd4/Slc24a5	4	1
GO:1901186	BP	GO:1901186	positive regulation of ERBB signaling pathway	2/71	34/29008	0.00314993007943207	0.0353286275575518	0.0239468368611795	Pde6g/Pde6h	2	1
GO:0019934	BP	GO:0019934	cGMP-mediated signaling	2/71	35/29008	0.00333556628119101	0.0371677385618427	0.0251934432038009	Guca1a/Apoe	2	1
GO:0009636	BP	GO:0009636	response to toxic substance	3/71	123/29008	0.00344654561912109	0.0381565953703986	0.0258637209448476	Lcn2/Prdx6/Mt1	3	1
GO:0097242	BP	GO:0097242	amyloid-beta clearance	2/71	36/29008	0.00352620727061872	0.0387882799768059	0.0262918963160168	Apoe/Clu	2	1
GO:0033002	BP	GO:0033002	muscle cell proliferation	4/71	255/29008	0.00357346597657372	0.0388105545303829	0.026306994697628	Apoe/Rgs5/Drd4/Ncam1	4	1
GO:1901215	BP	GO:1901215	negative regulation of neuron death	4/71	255/29008	0.00357346597657372	0.0388105545303829	0.026306994697628	Lcn2/Pcp4/Apoe/Mt1	4	1
GO:0032414	BP	GO:0032414	positive regulation of ion transmembrane transporter activity	3/71	126/29008	0.00368781420969153	0.0396686775736183	0.0268886570475084	Drd4/Rgs9/Ank2	3	1
GO:0030808	BP	GO:0030808	regulation of nucleotide biosynthetic process	2/71	37/29008	0.00372182814064834	0.0396686775736183	0.0268886570475084	Guca1a/Eno1	2	1
GO:1900371	BP	GO:1900371	regulation of purine nucleotide biosynthetic process	2/71	37/29008	0.00372182814064834	0.0396686775736183	0.0268886570475084	Guca1a/Eno1	2	1
GO:0042752	BP	GO:0042752	regulation of circadian rhythm	3/71	128/29008	0.00385425205142005	0.0402357345437689	0.0272730258071799	Drd4/Usp2/Rorb	3	1
GO:0045807	BP	GO:0045807	positive regulation of endocytosis	3/71	128/29008	0.00385425205142005	0.0402357345437689	0.0272730258071799	Vtn/Apoe/Clu	3	1
GO:1902003	BP	GO:1902003	regulation of amyloid-beta formation	2/71	38/29008	0.00392240407315849	0.0402357345437689	0.0272730258071799	Apoe/Clu	2	1
GO:1902229	BP	GO:1902229	regulation of intrinsic apoptotic signaling pathway in response to DNA damage	2/71	38/29008	0.00392240407315849	0.0402357345437689	0.0272730258071799	Clu/Mif	2	1
GO:0007568	BP	GO:0007568	aging	4/71	262/29008	0.00393426015040243	0.0402357345437689	0.0272730258071799	Slc1a2/Apoe/Ncam1/Mif	4	1
GO:0009593	BP	GO:0009593	detection of chemical stimulus	3/71	129/29008	0.00393916282246689	0.0402357345437689	0.0272730258071799	Gnat2/Gnat1/Syt1	3	1
GO:1901216	BP	GO:1901216	positive regulation of neuron death	3/71	129/29008	0.00393916282246689	0.0402357345437689	0.0272730258071799	Lcn2/Apoe/Clu	3	1
GO:0070997	BP	GO:0070997	neuron death	5/71	428/29008	0.00400515787590489	0.0406309199473461	0.0275408947011517	Lcn2/Pcp4/Apoe/Clu/Mt1	5	1
GO:0036294	BP	GO:0036294	cellular response to decreased oxygen levels	3/71	130/29008	0.0040252076870914	0.0406309199473461	0.0275408947011517	Mgarp/Gngt1/Eno1	3	1
GO:0045981	BP	GO:0045981	positive regulation of nucleotide metabolic process	2/71	39/29008	0.00412791033869701	0.0411831054721167	0.0279151831350073	Guca1a/Eno1	2	1
GO:1900544	BP	GO:1900544	positive regulation of purine nucleotide metabolic process	2/71	39/29008	0.00412791033869701	0.0411831054721167	0.0279151831350073	Guca1a/Eno1	2	1
GO:0006816	BP	GO:0006816	calcium ion transport	5/71	434/29008	0.00424726856691397	0.042037555734602	0.0284943559604559	Drd4/Rgs9/Usp2/Ank2/Slc24a5	5	1
GO:0007626	BP	GO:0007626	locomotory behavior	4/71	268/29008	0.00426254935770439	0.042037555734602	0.0284943559604559	Apoe/Atp1a3/Drd4/Usp2	4	1
GO:0007212	BP	GO:0007212	dopamine receptor signaling pathway	2/71	40/29008	0.00433832229620555	0.0420596670072809	0.0285093436652223	Drd4/Rgs9	2	1
GO:0042398	BP	GO:0042398	cellular modified amino acid biosynthetic process	2/71	40/29008	0.00433832229620555	0.0420596670072809	0.0285093436652223	Ckb/Slc1a2	2	1
GO:0090181	BP	GO:0090181	regulation of cholesterol metabolic process	2/71	40/29008	0.00433832229620555	0.0420596670072809	0.0285093436652223	Gnb3/Apoe	2	1
GO:0032411	BP	GO:0032411	positive regulation of transporter activity	3/71	134/29008	0.00438081887060105	0.0422330628199517	0.0286268767120885	Drd4/Rgs9/Ank2	3	1
GO:0050803	BP	GO:0050803	regulation of synapse structure or activity	4/71	271/29008	0.00443343633299043	0.042501546074925	0.0288088629694468	Slc17a7/Apoe/Gpm6a/Ptprd	4	1
GO:0031623	BP	GO:0031623	receptor internalization	3/71	136/29008	0.00456554558649521	0.0435248679245877	0.029502502181738	Sag/Arr3/Drd4	3	1
GO:0010959	BP	GO:0010959	regulation of metal ion transport	5/71	443/29008	0.0046298298275931	0.0438938562660208	0.0297526138964256	Lcn2/Drd4/Rgs9/Usp2/Ank2	5	1
GO:0002761	BP	GO:0002761	regulation of myeloid leukocyte differentiation	3/71	137/29008	0.00465965438538675	0.0439338842050751	0.0297797460720206	Car2/Nme1/Mafb	3	1
GO:0043523	BP	GO:0043523	regulation of neuron apoptotic process	4/71	276/29008	0.00472843162911275	0.0442798974058802	0.0300142845255169	Lcn2/Pcp4/Apoe/Mt1	4	1
GO:0014046	BP	GO:0014046	dopamine secretion	2/71	42/29008	0.00477376516322135	0.0442798974058802	0.0300142845255169	Pcp4/Syt1	2	1
GO:0014059	BP	GO:0014059	regulation of dopamine secretion	2/71	42/29008	0.00477376516322135	0.0442798974058802	0.0300142845255169	Pcp4/Syt1	2	1
GO:0001558	BP	GO:0001558	regulation of cell growth	5/71	450/29008	0.0049439196087953	0.0456116454230793	0.0309169845371749	Apoe/Syt1/Cirbp/Cryab/Eno1	5	1
GO:0043254	BP	GO:0043254	regulation of protein-containing complex assembly	5/71	451/29008	0.00498999597529079	0.0457905513026684	0.0310382524778853	Apoe/Clu/Cryab/Ncam1/Tmsb10	5	1
GO:0050685	BP	GO:0050685	positive regulation of mRNA processing	2/71	44/29008	0.00522853730319899	0.0477243085760078	0.0323490129901169	Prdx6/Cirbp	2	1
GO:0051924	BP	GO:0051924	regulation of calcium ion transport	4/71	286/29008	0.00535753451475085	0.048643011784722	0.0329717384505691	Drd4/Rgs9/Usp2/Ank2	4	1
GO:1902991	BP	GO:1902991	regulation of amyloid precursor protein catabolic process	2/71	45/29008	0.00546311117928556	0.049321527736345	0.0334316575565337	Apoe/Clu	2	1
GO:0046942	BP	GO:0046942	carboxylic acid transport	4/71	288/29008	0.00548975046482628	0.049321527736345	0.0334316575565337	Slc17a7/Slc1a2/Drd4/Mif	4	1
GO:0071453	BP	GO:0071453	cellular response to oxygen levels	3/71	146/29008	0.00555973984759094	0.049690174887844	0.0336815380021271	Mgarp/Gngt1/Eno1	3	1
GO:0001750	CC	GO:0001750	photoreceptor outer segment	17/71	84/28886	1.23758499733773e-28	2.30190809504819e-26	1.35482989182236e-26	Sag/Guca1a/Pde6g/Gngt1/Rho/Pde6h/Pdc/Rom1/Gnat2/Opn1mw/Prph2/Arr3/Gnat1/Rp1/Plekhb1/Opn1sw/Rgs9	17	1
GO:0097733	CC	GO:0097733	photoreceptor cell cilium	17/71	118/28886	6.37253581379759e-26	5.92645830683176e-24	3.48812486649973e-24	Sag/Guca1a/Pde6g/Gngt1/Rho/Pde6h/Pdc/Rom1/Gnat2/Opn1mw/Prph2/Arr3/Gnat1/Rp1/Plekhb1/Opn1sw/Rgs9	17	1
GO:0097731	CC	GO:0097731	9+0 non-motile cilium	17/71	131/28886	4.17332496877907e-25	2.58746148064302e-23	1.52289753246675e-23	Sag/Guca1a/Pde6g/Gngt1/Rho/Pde6h/Pdc/Rom1/Gnat2/Opn1mw/Prph2/Arr3/Gnat1/Rp1/Plekhb1/Opn1sw/Rgs9	17	1
GO:0097730	CC	GO:0097730	non-motile cilium	17/71	168/28886	3.43574257705583e-23	1.59762029833096e-21	9.40308494773174e-22	Sag/Guca1a/Pde6g/Gngt1/Rho/Pde6h/Pdc/Rom1/Gnat2/Opn1mw/Prph2/Arr3/Gnat1/Rp1/Plekhb1/Opn1sw/Rgs9	17	1
GO:0001917	CC	GO:0001917	photoreceptor inner segment	11/71	59/28886	2.23846868283391e-18	8.32710350014216e-17	4.90106827399426e-17	Sag/Guca1a/Gngt1/Rho/Gnat2/Arr3/Rs1/Atp1a3/Gnat1/Rp1/Rgs9	11	1
GO:0019897	CC	GO:0019897	extrinsic component of plasma membrane	10/71	179/28886	2.1592042191406e-11	6.69353307933587e-10	3.93960068053724e-10	Gngt1/Gnat2/Rtbdn/Gng13/Gngt2/Gnb3/Apoe/Rs1/Gnat1/Eno1	10	1
GO:0005834	CC	GO:0005834	heterotrimeric G-protein complex	6/71	35/28886	2.72570345015246e-10	6.33726052160447e-09	3.72990998441915e-09	Gngt1/Gnat2/Gng13/Gngt2/Gnb3/Gnat1	6	1
GO:1905360	CC	GO:1905360	GTPase complex	6/71	35/28886	2.72570345015246e-10	6.33726052160447e-09	3.72990998441915e-09	Gngt1/Gnat2/Gng13/Gngt2/Gnb3/Gnat1	6	1
GO:0043209	CC	GO:0043209	myelin sheath	9/71	215/28886	2.96048111625223e-09	6.11832764025461e-08	3.60105305368692e-08	Ckb/Car2/Mdh1/Atp1a3/Cryab/Nme1/Ncam1/Eno1/Mif	9	1
GO:0019898	CC	GO:0019898	extrinsic component of membrane	10/71	309/28886	4.40247093254036e-09	8.18859593452508e-08	4.81954712614945e-08	Gngt1/Gnat2/Rtbdn/Gng13/Gngt2/Gnb3/Apoe/Rs1/Gnat1/Eno1	10	1
GO:0042622	CC	GO:0042622	photoreceptor outer segment membrane	4/71	13/28886	2.35560201048909e-08	3.98310885409974e-07	2.3443311874724e-07	Pde6g/Rho/Pde6h/Rom1	4	1
GO:0031234	CC	GO:0031234	extrinsic component of cytoplasmic side of plasma membrane	6/71	105/28886	2.36102975369147e-07	3.65959611822178e-06	2.15392188056064e-06	Gngt1/Gnat2/Gng13/Gngt2/Gnb3/Gnat1	6	1
GO:0097060	CC	GO:0097060	synaptic membrane	9/71	387/28886	4.53810977715654e-07	6.49298783500859e-06	3.82156612813182e-06	Cpe/Slc1a2/Syp/Cplx3/Syt1/Cryab/Rgs9/Ptprd/Ank2	9	1
GO:0044306	CC	GO:0044306	neuron projection terminus	7/71	210/28886	8.70692667571858e-07	1.15677740120261e-05	6.80842386672731e-06	Cplx4/Slc1a2/Syp/Cplx3/Opn1sw/Syt1/Drd4	7	1
GO:0043195	CC	GO:0043195	terminal bouton	5/71	90/28886	2.90511397349462e-06	3.60234132713333e-05	2.12022353153291e-05	Cplx4/Syp/Cplx3/Opn1sw/Drd4	5	1
GO:0098793	CC	GO:0098793	presynapse	9/71	489/28886	3.11699262907068e-06	3.62350393129467e-05	2.13267916725889e-05	Cplx4/Slc17a7/Slc1a2/Syp/Cplx3/Opn1sw/Syt1/Drd4/Ptprd	9	1
GO:0150034	CC	GO:0150034	distal axon	8/71	371/28886	3.60991941110474e-06	3.94967653214989e-05	2.32465398609841e-05	Cplx4/Syp/Cplx3/Gpm6a/Clu/Opn1sw/Drd4/Ncam1	8	1
GO:0009898	CC	GO:0009898	cytoplasmic side of plasma membrane	6/71	177/28886	5.00585305359987e-06	5.1727148220532e-05	3.04449542441162e-05	Gngt1/Gnat2/Gng13/Gngt2/Gnb3/Gnat1	6	1
GO:0060170	CC	GO:0060170	ciliary membrane	4/71	50/28886	7.08403565953622e-06	6.93489806670388e-05	4.08166043541145e-05	Pde6g/Rho/Pde6h/Rom1	4	1
GO:0098562	CC	GO:0098562	cytoplasmic side of membrane	6/71	194/28886	8.46276980208263e-06	7.87037591593684e-05	4.63225294429786e-05	Gngt1/Gnat2/Gng13/Gngt2/Gnb3/Gnat1	6	1
GO:0042734	CC	GO:0042734	presynaptic membrane	5/71	131/28886	1.8197034027557e-05	0.000161173729958362	9.48617312714749e-05	Slc1a2/Syp/Cplx3/Syt1/Ptprd	5	1
GO:0098984	CC	GO:0098984	neuron to neuron synapse	7/71	359/28886	2.90259417269858e-05	0.000245401143691789	0.000144435308115144	Syp/Rs1/Atp1a3/Cryab/Rgs9/Ptprd/Ank2	7	1
GO:0098563	CC	GO:0098563	intrinsic component of synaptic vesicle membrane	3/71	25/28886	3.14808612924745e-05	0.000254584356539142	0.000149840255122076	Slc17a7/Syp/Cplx3	3	1
GO:0030672	CC	GO:0030672	synaptic vesicle membrane	4/71	81/28886	4.8321452200765e-05	0.000359511604373692	0.000211597095952824	Slc17a7/Syp/Cplx3/Syt1	4	1
GO:0099501	CC	GO:0099501	exocytic vesicle membrane	4/71	81/28886	4.8321452200765e-05	0.000359511604373692	0.000211597095952824	Slc17a7/Syp/Cplx3/Syt1	4	1
GO:0043679	CC	GO:0043679	axon terminus	5/71	188/28886	0.000101787391899871	0.000728171342052925	0.000428578492209984	Cplx4/Syp/Cplx3/Opn1sw/Drd4	5	1
GO:0031253	CC	GO:0031253	cell projection membrane	6/71	312/28886	0.000120191391201552	0.00082798513938847	0.000487325718711946	Pde6g/Rho/Pde6h/Rom1/Slc1a2/Nme1	6	1
GO:0098978	CC	GO:0098978	glutamatergic synapse	6/71	319/28886	0.000135614698982092	0.000900869071809609	0.000530222883238253	Slc1a2/Apoe/Syt1/Drd4/Rgs9/Ptprd	6	1
GO:0044309	CC	GO:0044309	neuron spine	5/71	203/28886	0.000145802817407349	0.00093514910475058	0.0005503990203399	Slc1a2/Syp/Atp1a3/Cryab/Drd4	5	1
GO:0030658	CC	GO:0030658	transport vesicle membrane	4/71	119/28886	0.000214985342140413	0.00133290912127056	0.000784507915179051	Slc17a7/Syp/Cplx3/Syt1	4	1
GO:0098889	CC	GO:0098889	intrinsic component of presynaptic membrane	3/71	51/28886	0.000272276964598276	0.00163366178758965	0.000961521369039752	Slc1a2/Cplx3/Ptprd	3	1
GO:0060076	CC	GO:0060076	excitatory synapse	3/71	64/28886	0.000532425069874474	0.00309472071864538	0.00182145418641267	Slc17a7/Syp/Syt1	3	1
GO:0048786	CC	GO:0048786	presynaptic active zone	3/71	73/28886	0.000782336600853816	0.00440953356844878	0.00259531121176386	Slc17a7/Syp/Cplx3	3	1
GO:0030285	CC	GO:0030285	integral component of synaptic vesicle membrane	2/71	19/28886	0.000991383580956231	0.00526849560165311	0.00310086894494581	Slc17a7/Syp	2	1
GO:0031430	CC	GO:0031430	M band	2/71	19/28886	0.000991383580956231	0.00526849560165311	0.00310086894494581	Cryab/Ank2	2	1
GO:0043197	CC	GO:0043197	dendritic spine	4/71	198/28886	0.00145390664932118	0.00751185102149277	0.00442123659442698	Slc1a2/Atp1a3/Cryab/Drd4	4	1
GO:0008021	CC	GO:0008021	synaptic vesicle	4/71	205/28886	0.00165103960619016	0.00829982072300999	0.00488501049911171	Slc17a7/Syp/Cplx3/Syt1	4	1
GO:0070382	CC	GO:0070382	exocytic vesicle	4/71	228/28886	0.00242902455530063	0.0118894359812084	0.00699774387122621	Slc17a7/Syp/Cplx3/Syt1	4	1
GO:0031045	CC	GO:0031045	dense core granule	2/71	31/28886	0.00264499465309958	0.0126145898840134	0.00742454639466548	Cpe/Syt1	2	1
GO:0099240	CC	GO:0099240	intrinsic component of synaptic membrane	3/71	123/28886	0.00348732117215973	0.0162160434505427	0.00954424741854241	Slc1a2/Cplx3/Ptprd	3	1
GO:0031672	CC	GO:0031672	A band	2/71	38/28886	0.00395465773293898	0.0175134842458726	0.0103078798051542	Cryab/Ank2	2	1
GO:0034364	CC	GO:0034364	high-density lipoprotein particle	2/71	38/28886	0.00395465773293898	0.0175134842458726	0.0103078798051542	Apoe/Clu	2	1
GO:0099056	CC	GO:0099056	integral component of presynaptic membrane	2/71	44/28886	0.00527132188096564	0.0228015318572002	0.0134202564411365	Slc1a2/Ptprd	2	1
GO:0034358	CC	GO:0034358	plasma lipoprotein particle	2/71	47/28886	0.00599505482962435	0.0247795599624473	0.0145844608720686	Apoe/Clu	2	1
GO:1990777	CC	GO:1990777	lipoprotein particle	2/71	47/28886	0.00599505482962435	0.0247795599624473	0.0145844608720686	Apoe/Clu	2	1
GO:0031201	CC	GO:0031201	SNARE complex	2/71	48/28886	0.00624582529926562	0.0252548588187697	0.0148642066618678	Cplx4/Cplx3	2	1
GO:0032391	CC	GO:0032391	photoreceptor connecting cilium	2/71	49/28886	0.00650131853202239	0.0257286222756631	0.0151430487643971	Gnat1/Rp1	2	1
GO:0032994	CC	GO:0032994	protein-lipid complex	2/71	50/28886	0.00676151047053121	0.0262008530733084	0.0154209887924396	Apoe/Clu	2	1
GO:0030133	CC	GO:0030133	transport vesicle	4/71	315/28886	0.00760243145648631	0.0288582092021725	0.0169850240918276	Slc17a7/Syp/Cplx3/Syt1	4	1
GO:0014069	CC	GO:0014069	postsynaptic density	4/71	328/28886	0.00873439078267159	0.0324919337115383	0.0191237187662704	Syp/Cryab/Rgs9/Ank2	4	1
GO:0032279	CC	GO:0032279	asymmetric synapse	4/71	337/28886	0.00957949127453647	0.0349369681777213	0.0205627882879627	Syp/Cryab/Rgs9/Ank2	4	1
GO:0031225	CC	GO:0031225	anchored component of membrane	3/71	181/28886	0.0101241026069863	0.0362131362480663	0.0213139002252343	Rtbdn/Cplx3/Ncam1	3	1
GO:0099572	CC	GO:0099572	postsynaptic specialization	4/71	351/28886	0.0109971949351275	0.0385939293949757	0.0227151593496178	Syp/Cryab/Rgs9/Ank2	4	1
GO:0031300	CC	GO:0031300	intrinsic component of organelle membrane	4/71	366/28886	0.0126597144212819	0.0436056830066376	0.0256649181250159	Mgarp/Slc17a7/Syp/Cplx3	4	1
GO:0030426	CC	GO:0030426	growth cone	3/71	201/28886	0.0134139762763226	0.0452607666111068	0.0266390476941432	Gpm6a/Clu/Ncam1	3	1
GO:0046658	CC	GO:0046658	anchored component of plasma membrane	2/71	72/28886	0.0136268974743117	0.0452607666111068	0.0266390476941432	Rtbdn/Cplx3	2	1
GO:0030427	CC	GO:0030427	site of polarized growth	3/71	208/28886	0.0146930115101638	0.0479456165068503	0.0282192649502684	Gpm6a/Clu/Ncam1	3	1
GO:0035869	CC	GO:0035869	ciliary transition zone	2/71	77/28886	0.015477238872047	0.0496339039689782	0.0292129372539544	Gnat1/Rp1	2	1
GO:0030507	MF	GO:0030507	spectrin binding	5/70	33/28438	1.75758146005002e-08	4.51698435232855e-06	3.03414062577056e-06	Sag/Pde6g/Rho/Gnb3/Ank2	5	1
GO:0008020	MF	GO:0008020	G protein-coupled photoreceptor activity	3/70	10/28438	1.69281810683812e-06	0.000217527126728699	0.00014611693132708	Rho/Opn1mw/Opn1sw	3	1
GO:0009881	MF	GO:0009881	photoreceptor activity	3/70	12/28438	3.09254801658558e-06	0.000264928280087498	0.000177957149024574	Rho/Opn1mw/Opn1sw	3	1
GO:0001540	MF	GO:0001540	amyloid-beta binding	4/70	67/28438	2.29483044500893e-05	0.00143173148187843	0.000961720102511007	Apoe/Atp1a3/Clu/Cryab	4	1
GO:0031681	MF	GO:0031681	G-protein beta-subunit binding	3/70	24/28438	2.785469809102e-05	0.00143173148187843	0.000961720102511007	Gngt1/Gng13/Gngt2	3	1
GO:0019905	MF	GO:0019905	syntaxin binding	4/70	79/28438	4.39957815705696e-05	0.00183003243553313	0.00122926610455635	Cplx4/Syp/Cplx3/Syt1	4	1
GO:0050750	MF	GO:0050750	low-density lipoprotein particle receptor binding	3/70	29/28438	4.98452414347545e-05	0.00183003243553313	0.00122926610455635	Apoe/Clu/Syt1	3	1
GO:0070325	MF	GO:0070325	lipoprotein particle receptor binding	3/70	33/28438	7.39034237340684e-05	0.00237414748745695	0.00159475809110358	Apoe/Clu/Syt1	3	1
GO:0000149	MF	GO:0000149	SNARE binding	4/70	119/28438	0.000215934935131155	0.00616614203652297	0.0041419098668432	Cplx4/Syp/Cplx3/Syt1	4	1
GO:0015081	MF	GO:0015081	sodium ion transmembrane transporter activity	4/70	144/28438	0.000446073460063881	0.0114195906575694	0.00767074694999539	Slc17a7/Slc1a2/Atp1a3/Slc24a5	4	1
GO:0005313	MF	GO:0005313	L-glutamate transmembrane transporter activity	2/70	14/28438	0.000533210458719192	0.0114195906575694	0.00767074694999539	Slc17a7/Slc1a2	2	1
GO:0047555	MF	GO:0047555	3',5'-cyclic-GMP phosphodiesterase activity	2/70	14/28438	0.000533210458719192	0.0114195906575694	0.00767074694999539	Pde6g/Pde6h	2	1
GO:0030553	MF	GO:0030553	cGMP binding	2/70	15/28438	0.000614264047232078	0.0121435277029726	0.00815702864340573	Pde6g/Pde6h	2	1
GO:0005326	MF	GO:0005326	neurotransmitter transmembrane transporter activity	2/70	17/28438	0.000793089372674212	0.0127389980485795	0.00855701691569544	Slc17a7/Cplx3	2	1
GO:0015172	MF	GO:0015172	acidic amino acid transmembrane transporter activity	2/70	17/28438	0.000793089372674212	0.0127389980485795	0.00855701691569544	Slc17a7/Slc1a2	2	1
GO:0016918	MF	GO:0016918	retinal binding	2/70	17/28438	0.000793089372674212	0.0127389980485795	0.00855701691569544	Rho/Rbp3	2	1
GO:0030275	MF	GO:0030275	LRR domain binding	2/70	20/28438	0.00110271648443548	0.0161630349252685	0.0108570048238543	Crx/Ncam1	2	1
GO:0001664	MF	GO:0001664	G protein-coupled receptor binding	5/70	318/28438	0.00113204135663359	0.0161630349252685	0.0108570048238543	Sag/Gnat2/Arr3/Atp1a3/Gnat1	5	1
GO:0048156	MF	GO:0048156	tau protein binding	2/70	22/28438	0.00133641358211919	0.0177853489447098	0.0119467426865959	Apoe/Clu	2	1
GO:0043395	MF	GO:0043395	heparan sulfate proteoglycan binding	2/70	23/28438	0.00146136573943611	0.0177853489447098	0.0119467426865959	Apoe/Atp1a3	2	1
GO:0004114	MF	GO:0004114	3',5'-cyclic-nucleotide phosphodiesterase activity	2/70	24/28438	0.00159168492501293	0.0177853489447098	0.0119467426865959	Pde6g/Pde6h	2	1
GO:0017075	MF	GO:0017075	syntaxin-1 binding	2/70	24/28438	0.00159168492501293	0.0177853489447098	0.0119467426865959	Syp/Syt1	2	1
GO:0031683	MF	GO:0031683	G-protein beta/gamma-subunit complex binding	2/70	24/28438	0.00159168492501293	0.0177853489447098	0.0119467426865959	Gnat2/Gnat1	2	1
GO:0004112	MF	GO:0004112	cyclic-nucleotide phosphodiesterase activity	2/70	26/28438	0.00186831881627048	0.0200065806575631	0.0134387844679105	Pde6g/Pde6h	2	1
GO:0019001	MF	GO:0019001	guanyl nucleotide binding	5/70	381/28438	0.00249450702949647	0.024657242560792	0.0165627187383571	Pde6g/Pde6h/Gnat2/Gnat1/Nme1	5	1
GO:0032561	MF	GO:0032561	guanyl ribonucleotide binding	5/70	381/28438	0.00249450702949647	0.024657242560792	0.0165627187383571	Pde6g/Pde6h/Gnat2/Gnat1/Nme1	5	1
GO:0015291	MF	GO:0015291	secondary active transmembrane transporter activity	4/70	242/28438	0.00302214669045405	0.0284000300751161	0.0190768172529962	Slc17a7/Slc1a2/Atp1a3/Slc24a5	4	1
GO:0005501	MF	GO:0005501	retinoid binding	2/70	34/28438	0.00318429853309317	0.0284000300751161	0.0190768172529962	Rho/Rbp3	2	1
GO:0022853	MF	GO:0022853	active ion transmembrane transporter activity	4/70	246/28438	0.00320467265439053	0.0284000300751161	0.0190768172529962	Slc17a7/Slc1a2/Atp1a3/Slc24a5	4	1
GO:0019840	MF	GO:0019840	isoprenoid binding	2/70	37/28438	0.00376234302847598	0.0303769234618643	0.0204047325322373	Rho/Rbp3	2	1
GO:0030551	MF	GO:0030551	cyclic nucleotide binding	2/70	37/28438	0.00376234302847598	0.0303769234618643	0.0204047325322373	Pde6g/Pde6h	2	1
GO:0046873	MF	GO:0046873	metal ion transmembrane transporter activity	5/70	420/28438	0.00378234066451228	0.0303769234618643	0.0204047325322373	Slc17a7/Slc1a2/Atp1a3/Gpm6a/Slc24a5	5	1
GO:1901681	MF	GO:1901681	sulfur compound binding	4/70	280/28438	0.0050688485793034	0.0394755783297265	0.0265164646572809	Vtn/Apoe/Atp1a3/Ncam1	4	1
GO:0015293	MF	GO:0015293	symporter activity	3/70	143/28438	0.005329034043298	0.0402812279155172	0.0270576341517298	Slc17a7/Slc1a2/Slc24a5	3	1
GO:0003924	MF	GO:0003924	GTPase activity	4/70	294/28438	0.0060115379135964	0.0441418641084079	0.0296508937693176	Gngt1/Gnat2/Gnb3/Gnat1	4	1
GO:00426221	CC	GO:0042622	photoreceptor outer segment membrane	1/8	13/28886	0.00359512894735137	0.0359512894735137	0.0151373850414794	Pde6b	1	2
GO:00475551	MF	GO:0047555	3',5'-cyclic-GMP phosphodiesterase activity	1/7	14/28438	0.00344137042443393	0.0159575801943451	0.00335949056723055	Pde6b	1	2
GO:00041141	MF	GO:0004114	3',5'-cyclic-nucleotide phosphodiesterase activity	1/7	24/28438	0.00589327263880435	0.0159575801943451	0.00335949056723055	Pde6b	1	2
GO:0005160	MF	GO:0005160	transforming growth factor beta receptor binding	1/7	25/28438	0.00613817821674201	0.0159575801943451	0.00335949056723055	Lrg1	1	2
GO:00041121	MF	GO:0004112	cyclic-nucleotide phosphodiesterase activity	1/7	26/28438	0.00638303207773805	0.0159575801943451	0.00335949056723055	Pde6b	1	2
GO:0004879	MF	GO:0004879	nuclear receptor activity	1/7	53/28438	0.0129745705461781	0.0216242842436302	0.00455248089339583	Nr2e3	1	2
GO:0098531	MF	GO:0098531	ligand-activated transcription factor activity	1/7	53/28438	0.0129745705461781	0.0216242842436302	0.00455248089339583	Nr2e3	1	2
GO:0008081	MF	GO:0008081	phosphoric diester hydrolase activity	1/7	86/28438	0.0209799652293305	0.0299713788990436	0.00630976397874603	Pde6b	1	2
GO:0016779	MF	GO:0016779	nucleotidyltransferase activity	1/7	120/28438	0.0291696750043674	0.0364620937554593	0.00767623026430721	Cds1	1	2
GO:0006418	BP	GO:0006418	tRNA aminoacylation for protein translation	1/6	40/29008	0.00824581859971329	0.0447645864715569	0.0138590050995532	Vars	1	3
GO:0043039	BP	GO:0043039	tRNA aminoacylation	1/6	43/29008	0.00886196379589055	0.0447645864715569	0.0138590050995532	Vars	1	3
GO:0043038	BP	GO:0043038	amino acid activation	1/6	44/29008	0.00906727462679779	0.0447645864715569	0.0138590050995532	Vars	1	3
GO:0006493	BP	GO:0006493	protein O-linked glycosylation	1/6	55/29008	0.0113233556438969	0.0447645864715569	0.0138590050995532	Galnt7	1	3
GO:0045776	BP	GO:0045776	negative regulation of blood pressure	1/6	64/29008	0.0131660548445756	0.0447645864715569	0.0138590050995532	Rnpep	1	3
GO:0005801	CC	GO:0005801	cis-Golgi network	1/5	73/28886	0.0125730401531355	0.0377191204594066	0.0132347791085637	Phtf1	1	3
GO:0030496	CC	GO:0030496	midbody	1/5	183/28886	0.0312795637510118	0.0469193456265177	0.0164629282900062	Lyrm1	1	3
GO:0050897	MF	GO:0050897	cobalt ion binding	1/6	11/28438	0.00231879884247654	0.0280151085908013	0.00907371938163604	Rnpep	1	3
GO:0002161	MF	GO:0002161	aminoacyl-tRNA editing activity	1/6	13/28438	0.0027399168461083	0.0280151085908013	0.00907371938163604	Vars	1	3
GO:0004653	MF	GO:0004653	polypeptide N-acetylgalactosaminyltransferase activity	1/6	17/28438	0.00358170848243489	0.0280151085908013	0.00907371938163604	Galnt7	1	3
GO:0070006	MF	GO:0070006	metalloaminopeptidase activity	1/6	23/28438	0.00484328563482173	0.0280151085908013	0.00907371938163604	Rnpep	1	3
GO:0008376	MF	GO:0008376	acetylgalactosaminyltransferase activity	1/6	32/28438	0.00673315540985231	0.0280151085908013	0.00907371938163604	Galnt7	1	3
GO:0004177	MF	GO:0004177	aminopeptidase activity	1/6	37/28438	0.00778179007881097	0.0280151085908013	0.00907371938163604	Rnpep	1	3
GO:0004812	MF	GO:0004812	aminoacyl-tRNA ligase activity	1/6	41/28438	0.00862003341255424	0.0280151085908013	0.00907371938163604	Vars	1	3
GO:0016875	MF	GO:0016875	ligase activity, forming carbon-oxygen bonds	1/6	41/28438	0.00862003341255424	0.0280151085908013	0.00907371938163604	Vars	1	3
GO:0071889	MF	GO:0071889	14-3-3 protein binding	1/6	55/28438	0.0115492392904646	0.0316575661266532	0.010253462713086	Tbc1d22a	1	3
GO:0008235	MF	GO:0008235	metalloexopeptidase activity	1/6	58/28438	0.0121759869717897	0.0316575661266532	0.010253462713086	Rnpep	1	3
GO:0005507	MF	GO:0005507	copper ion binding	1/6	68/28438	0.0142627546698595	0.0337119655833042	0.0109188552496532	Rnpep	1	3
GO:0008238	MF	GO:0008238	exopeptidase activity	1/6	93/28438	0.0194636077467717	0.0421711501180053	0.0136586721029977	Rnpep	1	3
