# Supplementary material for: Single-cell sequencing reveals the response mechanisms of vascular endothelial cells to glucocorticoids in diabetic retinopathy
Source: PLoS One. 2025 Nov 6;20(11):e0334230. doi: 10.1371/journal.pone.0334230 (PMC12591416; doi:10.1371/journal.pone.0334230)
Supplement: S7 Table — (TXT) [file pone.0334230.s007.txt]

Mapk3
Hsp90ab1
Flt1
Hspa8
Tfrc
Cxcl12
Nos3
Nes
Nrp1
Ets1
Apoe
Smad7
Bsg
Ptn
Serpinh1
Dusp6
Ap1s2
Emcn
Klf4
Tpi1
Ptprb
Hspb1
Ldha
Igfbp3
Hprt
