# Supplementary material for: Single-cell sequencing reveals the response mechanisms of vascular endothelial cells to glucocorticoids in diabetic retinopathy
Source: PLoS One. 2025 Nov 6;20(11):e0334230. doi: 10.1371/journal.pone.0334230 (PMC12591416; doi:10.1371/journal.pone.0334230)
Supplement: S8 Table — (CSV) [file pone.0334230.s008.csv]

	ONTOLOGY	ID	Description	GeneRatio	BgRatio	pvalue	p.adjust	qvalue	geneID	Count
GO:0010594	BP	GO:0010594	regulation of endothelial cell migration	7/25	174/29008	1.08606989797494e-10	1.39494966468372e-07	5.31721027441382e-08	Nos3/Nrp1/Ets1/Apoe/Bsg/Klf4/Hspb1	7
GO:0043535	BP	GO:0043535	regulation of blood vessel endothelial cell migration	6/25	93/29008	1.55426146482866e-10	1.39494966468372e-07	5.31721027441382e-08	Nos3/Nrp1/Ets1/Apoe/Klf4/Hspb1	6
GO:0043542	BP	GO:0043542	endothelial cell migration	7/25	221/29008	5.79463061482891e-10	2.6801588967571e-07	1.02161165981065e-07	Nos3/Nrp1/Ets1/Apoe/Bsg/Klf4/Hspb1	7
GO:0043534	BP	GO:0043534	blood vessel endothelial cell migration	6/25	116/29008	5.97249893427765e-10	2.6801588967571e-07	1.02161165981065e-07	Nos3/Nrp1/Ets1/Apoe/Klf4/Hspb1	6
GO:0010632	BP	GO:0010632	regulation of epithelial cell migration	7/25	241/29008	1.05961465650445e-09	3.80401661685096e-07	1.44999900363766e-07	Nos3/Nrp1/Ets1/Apoe/Bsg/Klf4/Hspb1	7
GO:0001667	BP	GO:0001667	ameboidal-type cell migration	8/25	444/29008	2.43576017653037e-09	7.28698252812004e-07	2.77762125393815e-07	Cxcl12/Nos3/Nrp1/Ets1/Apoe/Bsg/Klf4/Hspb1	8
GO:0045765	BP	GO:0045765	regulation of angiogenesis	7/25	302/29008	5.06258239753892e-09	9.48191210955131e-07	3.61427525067195e-07	Flt1/Nos3/Nrp1/Ets1/Ptn/Klf4/Hspb1	7
GO:0010631	BP	GO:0010631	epithelial cell migration	7/25	306/29008	5.54401159608293e-09	9.48191210955131e-07	3.61427525067195e-07	Nos3/Nrp1/Ets1/Apoe/Bsg/Klf4/Hspb1	7
GO:1901342	BP	GO:1901342	regulation of vasculature development	7/25	306/29008	5.54401159608293e-09	9.48191210955131e-07	3.61427525067195e-07	Flt1/Nos3/Nrp1/Ets1/Ptn/Klf4/Hspb1	7
GO:0090132	BP	GO:0090132	epithelium migration	7/25	308/29008	5.79896544226214e-09	9.48191210955131e-07	3.61427525067195e-07	Nos3/Nrp1/Ets1/Apoe/Bsg/Klf4/Hspb1	7
GO:0090130	BP	GO:0090130	tissue migration	7/25	310/29008	6.06381790133689e-09	9.48191210955131e-07	3.61427525067195e-07	Nos3/Nrp1/Ets1/Apoe/Bsg/Klf4/Hspb1	7
GO:0060326	BP	GO:0060326	cell chemotaxis	7/25	312/29008	6.33888274733235e-09	9.48191210955131e-07	3.61427525067195e-07	Mapk3/Flt1/Cxcl12/Nrp1/Bsg/Ptn/Hspb1	7
GO:0045766	BP	GO:0045766	positive regulation of angiogenesis	6/25	179/29008	8.15481479948283e-09	1.04556375464798e-06	3.98543580425853e-07	Flt1/Nos3/Nrp1/Ets1/Klf4/Hspb1	6
GO:1904018	BP	GO:1904018	positive regulation of vasculature development	6/25	179/29008	8.15481479948283e-09	1.04556375464798e-06	3.98543580425853e-07	Flt1/Nos3/Nrp1/Ets1/Klf4/Hspb1	6
GO:0010595	BP	GO:0010595	positive regulation of endothelial cell migration	5/25	109/29008	3.41703765331101e-08	4.08905505846218e-06	1.55864875414187e-06	Nos3/Nrp1/Ets1/Bsg/Hspb1	5
GO:0043536	BP	GO:0043536	positive regulation of blood vessel endothelial cell migration	4/25	56/29008	1.52842215176432e-07	1.7146986015106e-05	6.5360157805711e-06	Nos3/Nrp1/Ets1/Hspb1	4
GO:0050921	BP	GO:0050921	positive regulation of chemotaxis	5/25	151/29008	1.74683658501814e-07	1.84445392359268e-05	7.03061164248787e-06	Mapk3/Cxcl12/Nrp1/Ptn/Hspb1	5
GO:0010634	BP	GO:0010634	positive regulation of epithelial cell migration	5/25	156/29008	2.05437726253201e-07	2.04867065902498e-05	7.80903637804566e-06	Nos3/Nrp1/Ets1/Bsg/Hspb1	5
GO:0070372	BP	GO:0070372	regulation of ERK1 and ERK2 cascade	6/25	326/29008	2.84614103345201e-07	2.68885429212966e-05	1.02492613393009e-05	Mapk3/Cxcl12/Nrp1/Apoe/Dusp6/Klf4	6
GO:1903037	BP	GO:1903037	regulation of leukocyte cell-cell adhesion	6/25	333/29008	3.22346793173953e-07	2.89306246873622e-05	1.10276534506879e-05	Tfrc/Cxcl12/Ets1/Smad7/Klf4/Hspb1	6
GO:0040013	BP	GO:0040013	negative regulation of locomotion	6/25	341/29008	3.70411902391902e-07	3.04589343440477e-05	1.16102080771916e-05	Cxcl12/Nrp1/Apoe/Ptn/Klf4/Igfbp3	6
GO:0048662	BP	GO:0048662	negative regulation of smooth muscle cell proliferation	4/25	70/29008	3.78468811220881e-07	3.04589343440477e-05	1.16102080771916e-05	Nos3/Apoe/Klf4/Igfbp3	4
GO:0048660	BP	GO:0048660	regulation of smooth muscle cell proliferation	5/25	178/29008	3.95510353713931e-07	3.04589343440477e-05	1.16102080771916e-05	Flt1/Nos3/Apoe/Klf4/Igfbp3	5
GO:0001933	BP	GO:0001933	negative regulation of protein phosphorylation	6/25	349/29008	4.24219141282001e-07	3.04589343440477e-05	1.16102080771916e-05	Apoe/Smad7/Dusp6/Ptprb/Hspb1/Igfbp3	6
GO:0070371	BP	GO:0070371	ERK1 and ERK2 cascade	6/25	349/29008	4.24219141282001e-07	3.04589343440477e-05	1.16102080771916e-05	Mapk3/Cxcl12/Nrp1/Apoe/Dusp6/Klf4	6
GO:0048659	BP	GO:0048659	smooth muscle cell proliferation	5/25	184/29008	4.66073889056572e-07	3.21770242637133e-05	1.2265102343594e-05	Flt1/Nos3/Apoe/Klf4/Igfbp3	5
GO:0007159	BP	GO:0007159	leukocyte cell-cell adhesion	6/25	373/29008	6.25477420284071e-07	4.15826655337003e-05	1.58503049974521e-05	Tfrc/Cxcl12/Ets1/Smad7/Klf4/Hspb1	6
GO:0010720	BP	GO:0010720	positive regulation of cell development	6/25	378/29008	6.75950408429669e-07	4.33332493975448e-05	1.65175851683942e-05	Flt1/Cxcl12/Nrp1/Apoe/Smad7/Ptn	6
GO:0042326	BP	GO:0042326	negative regulation of phosphorylation	6/25	396/29008	8.86144692900094e-07	5.4849300819161e-05	2.09072250593489e-05	Apoe/Smad7/Dusp6/Ptprb/Hspb1/Igfbp3	6
GO:0051054	BP	GO:0051054	positive regulation of DNA metabolic process	5/25	222/29008	1.17685105448497e-06	7.04149214266842e-05	2.68404626461485e-05	Mapk3/Hsp90ab1/Tfrc/Klf4/Igfbp3	5
GO:0030595	BP	GO:0030595	leukocyte chemotaxis	5/25	226/29008	1.28483812595429e-06	7.43962721318694e-05	2.83580571093477e-05	Mapk3/Flt1/Cxcl12/Bsg/Ptn	5
GO:0050920	BP	GO:0050920	regulation of chemotaxis	5/25	229/29008	1.37084291633192e-06	7.46514834737727e-05	2.84553374918354e-05	Mapk3/Cxcl12/Nrp1/Ptn/Hspb1	5
GO:0032103	BP	GO:0032103	positive regulation of response to external stimulus	6/25	427/29008	1.37242281595237e-06	7.46514834737727e-05	2.84553374918354e-05	Mapk3/Cxcl12/Nrp1/Ets1/Ptn/Hspb1	6
GO:0010563	BP	GO:0010563	negative regulation of phosphorus metabolic process	6/25	453/29008	1.93197030683682e-06	9.90824771649168e-05	3.77678405847799e-05	Apoe/Smad7/Dusp6/Ptprb/Hspb1/Igfbp3	6
GO:0045936	BP	GO:0045936	negative regulation of phosphate metabolic process	6/25	453/29008	1.93197030683682e-06	9.90824771649168e-05	3.77678405847799e-05	Apoe/Smad7/Dusp6/Ptprb/Hspb1/Igfbp3	6
GO:0022407	BP	GO:0022407	regulation of cell-cell adhesion	6/25	457/29008	2.03259856012974e-06	0.000101347622650913	3.86312591837524e-05	Tfrc/Cxcl12/Ets1/Smad7/Klf4/Hspb1	6
GO:0033002	BP	GO:0033002	muscle cell proliferation	5/25	255/29008	2.32251710435982e-06	0.000111343081556101	4.24412860351654e-05	Flt1/Nos3/Apoe/Klf4/Igfbp3	5
GO:0019058	BP	GO:0019058	viral life cycle	5/25	257/29008	2.41299747498659e-06	0.000111343081556101	4.24412860351654e-05	Hsp90ab1/Hspa8/Nrp1/Apoe/Bsg	5
GO:0045785	BP	GO:0045785	positive regulation of cell adhesion	6/25	471/29008	2.41915330400443e-06	0.000111343081556101	4.24412860351654e-05	Tfrc/Cxcl12/Nrp1/Ets1/Smad7/Ptn	6
GO:0044403	BP	GO:0044403	biological process involved in symbiotic interaction	5/25	265/29008	2.80306432733217e-06	0.000125787511689031	4.79471529675239e-05	Hsp90ab1/Hspa8/Nrp1/Apoe/Bsg	5
GO:1904994	BP	GO:1904994	regulation of leukocyte adhesion to vascular endothelial cell	3/25	33/29008	3.0327201623708e-06	0.000132773968084283	5.0610220938152e-05	Cxcl12/Ets1/Klf4	3
GO:0051973	BP	GO:0051973	positive regulation of telomerase activity	3/25	34/29008	3.32431763379513e-06	0.000140204185462654	5.34424398479548e-05	Mapk3/Hsp90ab1/Klf4	3
GO:0048588	BP	GO:0048588	developmental cell growth	5/25	275/29008	3.35865179659839e-06	0.000140204185462654	5.34424398479548e-05	Hsp90ab1/Cxcl12/Nrp1/Apoe/Smad7	5
GO:0030336	BP	GO:0030336	negative regulation of cell migration	5/25	293/29008	4.57415318939224e-06	0.000186604658521797	7.11291763900707e-05	Cxcl12/Apoe/Ptn/Klf4/Igfbp3	5
GO:0050769	BP	GO:0050769	positive regulation of neurogenesis	5/25	298/29008	4.96652200885168e-06	0.000198109044575306	7.55143697252302e-05	Flt1/Cxcl12/Nrp1/Apoe/Ptn	5
GO:2000146	BP	GO:2000146	negative regulation of cell motility	5/25	306/29008	5.64882809343704e-06	0.000220427096254772	8.40214704973473e-05	Cxcl12/Apoe/Ptn/Klf4/Igfbp3	5
GO:0048675	BP	GO:0048675	axon extension	4/25	142/29008	6.42723634747941e-06	0.000243153879335262	9.26843697803372e-05	Hsp90ab1/Cxcl12/Nrp1/Apoe	4
GO:0051271	BP	GO:0051271	negative regulation of cellular component movement	5/25	315/29008	6.50216501843596e-06	0.000243153879335262	9.26843697803372e-05	Cxcl12/Apoe/Ptn/Klf4/Igfbp3	5
GO:1903038	BP	GO:1903038	negative regulation of leukocyte cell-cell adhesion	4/25	145/29008	6.98189832820073e-06	0.000255765459165721	9.74915985677868e-05	Cxcl12/Smad7/Klf4/Hspb1	4
GO:0001569	BP	GO:0001569	branching involved in blood vessel morphogenesis	3/25	45/29008	7.8338628581641e-06	0.000281235676608091	0.000107200228585403	Flt1/Cxcl12/Nrp1	3
GO:0051972	BP	GO:0051972	regulation of telomerase activity	3/25	48/29008	9.53231099709121e-06	0.000335499965485857	0.000127884461261286	Mapk3/Hsp90ab1/Klf4	3
GO:0048010	BP	GO:0048010	vascular endothelial growth factor receptor signaling pathway	3/25	49/29008	1.01482099265525e-05	0.000346856762407888	0.000132213397194034	Flt1/Nrp1/Hspb1	3
GO:0016032	BP	GO:0016032	viral process	5/25	346/29008	1.02414531518763e-05	0.000346856762407888	0.000132213397194034	Hsp90ab1/Hspa8/Nrp1/Apoe/Bsg	5
GO:0061756	BP	GO:0061756	leukocyte adhesion to vascular endothelial cell	3/25	51/29008	1.14576754916056e-05	0.000380861620508	0.000145175225527166	Cxcl12/Ets1/Klf4	3
GO:0051962	BP	GO:0051962	positive regulation of nervous system development	5/25	359/29008	1.2236358519474e-05	0.000399350246226468	0.000152222641869054	Flt1/Cxcl12/Nrp1/Apoe/Ptn	5
GO:0045773	BP	GO:0045773	positive regulation of axon extension	3/25	54/29008	1.36236110375827e-05	0.000436685389508231	0.00016645389425618	Cxcl12/Nrp1/Apoe	3
GO:0050900	BP	GO:0050900	leukocyte migration	5/25	373/29008	1.47119772448803e-05	0.000463298230781756	0.000176598064804657	Mapk3/Flt1/Cxcl12/Bsg/Ptn	5
GO:0043010	BP	GO:0043010	camera-type eye development	5/25	381/29008	1.62926498371931e-05	0.000504229421685546	0.000192200043451462	Flt1/Nrp1/Bsg/Ptn/Klf4	5
GO:0051052	BP	GO:0051052	regulation of DNA metabolic process	5/25	388/29008	1.77818487185472e-05	0.000534232862925658	0.000203636628589167	Mapk3/Hsp90ab1/Tfrc/Klf4/Igfbp3	5
GO:0043524	BP	GO:0043524	negative regulation of neuron apoptotic process	4/25	184/29008	1.78573658916654e-05	0.000534232862925658	0.000203636628589167	Hsp90ab1/Nes/Nrp1/Apoe	4
GO:0035924	BP	GO:0035924	cellular response to vascular endothelial growth factor stimulus	3/25	60/29008	1.87313293915289e-05	0.00055119239766876	0.000210101192484794	Flt1/Nrp1/Hspb1	3
GO:0051098	BP	GO:0051098	regulation of binding	5/25	397/29008	1.98503793620619e-05	0.000574700499272599	0.000219061911465878	Mapk3/Hsp90ab1/Nes/Apoe/Klf4	5
GO:0048638	BP	GO:0048638	regulation of developmental growth	5/25	406/29008	2.21020632406199e-05	0.000629733389157344	0.000240039116230625	Cxcl12/Nrp1/Apoe/Smad7/Dusp6	5
GO:1990138	BP	GO:1990138	neuron projection extension	4/25	203/29008	2.62474612954359e-05	0.00073615926602043	0.00028060608292818	Hsp90ab1/Cxcl12/Nrp1/Apoe	4
GO:0099173	BP	GO:0099173	postsynapse organization	4/25	204/29008	2.67568905079248e-05	0.000738901822488076	0.000281651479030787	Hspa8/Nrp1/Apoe/Ptn	4
GO:0022408	BP	GO:0022408	negative regulation of cell-cell adhesion	4/25	206/29008	2.77974926948003e-05	0.000744723871450247	0.000283870703089084	Cxcl12/Smad7/Klf4/Hspb1	4
GO:0030307	BP	GO:0030307	positive regulation of cell growth	4/25	206/29008	2.77974926948003e-05	0.000744723871450247	0.000283870703089084	Cxcl12/Nrp1/Apoe/Smad7	4
GO:0001654	BP	GO:0001654	eye development	5/25	430/29008	2.90886718048518e-05	0.000767855380731015	0.000292687874197425	Flt1/Nrp1/Bsg/Ptn/Klf4	5
GO:0150063	BP	GO:0150063	visual system development	5/25	433/29008	3.00703609936797e-05	0.000782265188168915	0.000298180543796977	Flt1/Nrp1/Bsg/Ptn/Klf4	5
GO:0048880	BP	GO:0048880	sensory system development	5/25	437/29008	3.14191806086518e-05	0.000800790254015434	0.000305241850233122	Flt1/Nrp1/Bsg/Ptn/Klf4	5
GO:0008361	BP	GO:0008361	regulation of cell size	4/25	213/29008	3.16747119972679e-05	0.000800790254015434	0.000305241850233122	Hsp90ab1/Cxcl12/Nrp1/Apoe	4
GO:0031346	BP	GO:0031346	positive regulation of cell projection organization	5/25	441/29008	3.28146213145409e-05	0.000818086739716679	0.000311834851673269	Cxcl12/Nrp1/Apoe/Ptn/Hspb1	5
GO:0043393	BP	GO:0043393	regulation of protein binding	4/25	218/29008	3.46772519452598e-05	0.000852680373174539	0.000325021106913034	Mapk3/Hsp90ab1/Nes/Apoe	4
GO:0001558	BP	GO:0001558	regulation of cell growth	5/25	450/29008	3.61306836833757e-05	0.00086386745567104	0.000329285351817139	Cxcl12/Nrp1/Apoe/Smad7/Igfbp3	5
GO:0050767	BP	GO:0050767	regulation of neurogenesis	5/25	451/29008	3.6514624006686e-05	0.00086386745567104	0.000329285351817139	Flt1/Cxcl12/Nrp1/Apoe/Ptn	5
GO:0048639	BP	GO:0048639	positive regulation of developmental growth	4/25	221/29008	3.65760036941499e-05	0.00086386745567104	0.000329285351817139	Cxcl12/Nrp1/Apoe/Smad7	4
GO:2000573	BP	GO:2000573	positive regulation of DNA biosynthetic process	3/25	76/29008	3.8132266056086e-05	0.000888927500917848	0.0003388376341279	Mapk3/Hsp90ab1/Klf4	3
GO:0031077	BP	GO:0031077	post-embryonic camera-type eye development	2/25	11/29008	3.90325486644433e-05	0.000898249036572766	0.000342390777758275	Flt1/Klf4	2
GO:0097529	BP	GO:0097529	myeloid leukocyte migration	4/25	226/29008	3.99084874308919e-05	0.000906781454917102	0.000345643128981742	Mapk3/Flt1/Cxcl12/Bsg	4
GO:0070374	BP	GO:0070374	positive regulation of ERK1 and ERK2 cascade	4/25	227/29008	4.06007828320469e-05	0.000910980064794053	0.000347243537379349	Mapk3/Cxcl12/Nrp1/Apoe	4
GO:0048844	BP	GO:0048844	artery morphogenesis	3/25	80/29008	4.44641507392882e-05	0.000982493366453415	0.000374502675968169	Nrp1/Apoe/Smad7	3
GO:0050673	BP	GO:0050673	epithelial cell proliferation	5/25	471/29008	4.48827053198775e-05	0.000982493366453415	0.000374502675968169	Flt1/Cxcl12/Apoe/Ptn/Igfbp3	5
GO:0014745	BP	GO:0014745	negative regulation of muscle adaptation	2/25	12/29008	4.68143070255035e-05	0.000988608013067986	0.000376833431165044	Nos3/Klf4	2
GO:0140059	BP	GO:0140059	dendrite arborization	2/25	12/29008	4.68143070255035e-05	0.000988608013067986	0.000376833431165044	Nrp1/Ptn	2
GO:1900272	BP	GO:1900272	negative regulation of long-term synaptic potentiation	2/25	12/29008	4.68143070255035e-05	0.000988608013067986	0.000376833431165044	Apoe/Ptn	2
GO:0007409	BP	GO:0007409	axonogenesis	5/25	487/29008	5.25903822002135e-05	0.00109767134941143	0.00041840573353903	Hsp90ab1/Cxcl12/Nrp1/Apoe/Bsg	5
GO:0060411	BP	GO:0060411	cardiac septum morphogenesis	3/25	87/29008	5.71355678702614e-05	0.00117883154398988	0.000449342034067392	Nos3/Nrp1/Smad7	3
GO:0090257	BP	GO:0090257	regulation of muscle system process	4/25	255/29008	6.3798762213442e-05	0.00128599391468943	0.000490189734378025	Flt1/Nos3/Smad7/Klf4	4
GO:1901215	BP	GO:1901215	negative regulation of neuron death	4/25	255/29008	6.3798762213442e-05	0.00128599391468943	0.000490189734378025	Hsp90ab1/Nes/Nrp1/Apoe	4
GO:1905809	BP	GO:1905809	negative regulation of synapse organization	2/25	14/29008	6.44788035220325e-05	0.00128599391468943	0.000490189734378025	Apoe/Ptn	2
GO:0051348	BP	GO:0051348	negative regulation of transferase activity	4/25	259/29008	6.77645142762859e-05	0.00133667366072454	0.000509507626137488	Apoe/Smad7/Ptprb/Hspb1	4
GO:0001906	BP	GO:0001906	cell killing	4/25	260/29008	6.87834301210583e-05	0.00134202453334021	0.000511547249184072	Hsp90ab1/Hspa8/Cxcl12/Hprt	4
GO:0021954	BP	GO:0021954	central nervous system neuron development	3/25	93/29008	6.97109026165482e-05	0.00134549537845918	0.000512870251281905	Hsp90ab1/Nrp1/Hprt	3
GO:0032488	BP	GO:0032488	Cdc42 protein signal transduction	2/25	15/29008	7.43593094220284e-05	0.00141994638736746	0.000541249172724731	Nrp1/Apoe	2
GO:0002690	BP	GO:0002690	positive regulation of leukocyte chemotaxis	3/25	98/29008	8.14747754894917e-05	0.00153944444214355	0.00058679893704343	Mapk3/Cxcl12/Ptn	3
GO:0044794	BP	GO:0044794	positive regulation by host of viral process	2/25	16/29008	8.49371677199504e-05	0.00158814808393032	0.000605363585723331	Hspa8/Apoe	2
GO:0043523	BP	GO:0043523	regulation of neuron apoptotic process	4/25	276/29008	8.66528073951019e-05	0.00160352360076503	0.000611224360356118	Hsp90ab1/Nes/Nrp1/Apoe	4
GO:0050772	BP	GO:0050772	positive regulation of axonogenesis	3/25	101/29008	8.91189551037477e-05	0.00163233188174722	0.000622205379349474	Cxcl12/Nrp1/Apoe	3
GO:0060560	BP	GO:0060560	developmental growth involved in morphogenesis	4/25	280/29008	9.16024015706373e-05	0.00166087182645751	0.00063308411505491	Hsp90ab1/Cxcl12/Nrp1/Apoe	4
GO:0061448	BP	GO:0061448	connective tissue development	4/25	288/29008	0.000102115135088889	0.00183296667484556	0.000698682503239766	Mapk3/Smad7/Serpinh1/Ap1s2	4
GO:0001818	BP	GO:0001818	negative regulation of cytokine production	4/25	292/29008	0.000107688391416799	0.00190157730775336	0.000724835214801164	Hsp90ab1/Flt1/Smad7/Klf4	4
GO:0031281	BP	GO:0031281	positive regulation of cyclase activity	2/25	18/29008	0.000108180491023077	0.00190157730775336	0.000724835214801164	Mapk3/Nos3	2
GO:0060485	BP	GO:0060485	mesenchyme development	4/25	293/29008	0.000109115578105068	0.00190157730775336	0.000724835214801164	Mapk3/Nos3/Nrp1/Smad7	4
GO:0071496	BP	GO:0071496	cellular response to external stimulus	4/25	295/29008	0.000112011160348007	0.00193326954639109	0.000736915528605312	Mapk3/Tfrc/Nos3/Ldha	4
GO:0016525	BP	GO:0016525	negative regulation of angiogenesis	3/25	110/29008	0.00011482455474191	0.00196295310249265	0.000748230181275603	Flt1/Ptn/Klf4	3
GO:0060840	BP	GO:0060840	artery development	3/25	112/29008	0.000121124456305969	0.00203194765485247	0.00077452923363384	Nrp1/Apoe/Smad7	3
GO:2000181	BP	GO:2000181	negative regulation of blood vessel morphogenesis	3/25	112/29008	0.000121124456305969	0.00203194765485247	0.00077452923363384	Flt1/Ptn/Klf4	3
GO:0030516	BP	GO:0030516	regulation of axon extension	3/25	113/29008	0.000124357151161603	0.00204789987463373	0.000780609833462498	Cxcl12/Nrp1/Apoe	3
GO:1901343	BP	GO:1901343	negative regulation of vasculature development	3/25	113/29008	0.000124357151161603	0.00204789987463373	0.000780609833462498	Flt1/Ptn/Klf4	3
GO:0051402	BP	GO:0051402	neuron apoptotic process	4/25	309/29008	0.000133870116137896	0.0021845168951593	0.00083268493291514	Hsp90ab1/Nes/Nrp1/Apoe	4
GO:0007162	BP	GO:0007162	negative regulation of cell adhesion	4/25	310/29008	0.000135541405544415	0.00219186326983986	0.000835485193019153	Cxcl12/Smad7/Klf4/Hspb1	4
GO:0016358	BP	GO:0016358	dendrite development	4/25	313/29008	0.000140646186673938	0.00224558271408039	0.000855961744115087	Nrp1/Apoe/Ptn/Hprt	4
GO:2000278	BP	GO:2000278	regulation of DNA biosynthetic process	3/25	118/29008	0.000141365374201161	0.00224558271408039	0.000855961744115087	Mapk3/Hsp90ab1/Klf4	3
GO:0046697	BP	GO:0046697	decidualization	2/25	21/29008	0.000148247836715051	0.0023139553643784	0.00088202374246941	Mapk3/Ptn	2
GO:0048569	BP	GO:0048569	post-embryonic animal organ development	2/25	21/29008	0.000148247836715051	0.0023139553643784	0.00088202374246941	Flt1/Klf4	2
GO:0045927	BP	GO:0045927	positive regulation of growth	4/25	321/29008	0.000154940279349092	0.00239756725372086	0.000913894569663427	Cxcl12/Nrp1/Apoe/Smad7	4
GO:0002040	BP	GO:0002040	sprouting angiogenesis	3/25	123/29008	0.000159820851692914	0.00245195238281009	0.000934624863701252	Flt1/Nrp1/Klf4	3
GO:0002688	BP	GO:0002688	regulation of leukocyte chemotaxis	3/25	124/29008	0.000163690302727535	0.00249003468979598	0.000949140916796591	Mapk3/Cxcl12/Ptn	3
GO:0061387	BP	GO:0061387	regulation of extent of cell growth	3/25	128/29008	0.000179776687416235	0.00271175759590034	0.00103365631862497	Cxcl12/Nrp1/Apoe	3
GO:0044282	BP	GO:0044282	small molecule catabolic process	4/25	335/29008	0.000182447535369927	0.00272911104990849	0.00104027103500397	Nos3/Apoe/Tpi1/Ldha	4
GO:0003279	BP	GO:0003279	cardiac septum development	3/25	130/29008	0.0001881908890828	0.0027917574041622	0.00106415030799321	Nos3/Nrp1/Smad7	3
GO:0018105	BP	GO:0018105	peptidyl-serine phosphorylation	4/25	340/29008	0.00019307671849625	0.00284075991558006	0.00108282887853807	Mapk3/Hsp90ab1/Tfrc/Smad7	4
GO:0007263	BP	GO:0007263	nitric oxide mediated signal transduction	2/25	25/29008	0.000211335533684716	0.00308412425174036	0.00117559346936299	Nos3/Apoe	2
GO:0030278	BP	GO:0030278	regulation of ossification	3/25	136/29008	0.000214957387902059	0.00311168154261448	0.00118609764122528	Mapk3/Smad7/Ptn	3
GO:0070661	BP	GO:0070661	leukocyte proliferation	4/25	358/29008	0.000235071054589032	0.00337562034389849	0.00128670471985575	Mapk3/Tfrc/Cxcl12/Hprt	4
GO:0018209	BP	GO:0018209	peptidyl-serine modification	4/25	365/29008	0.000253055209375945	0.00360503254626842	0.00137415109519101	Mapk3/Hsp90ab1/Tfrc/Smad7	4
GO:0002456	BP	GO:0002456	T cell mediated immunity	3/25	145/29008	0.000259549760920947	0.00366843953427638	0.00139832030334534	Hspa8/Smad7/Hprt	3
GO:0140058	BP	GO:0140058	neuron projection arborization	2/25	29/29008	0.000285403735500677	0.00400234144706027	0.00152559562562039	Nrp1/Ptn	2
GO:0003206	BP	GO:0003206	cardiac chamber morphogenesis	3/25	152/29008	0.000298084070010036	0.00414775895866678	0.00158102525913116	Nos3/Nrp1/Smad7	3
GO:0002687	BP	GO:0002687	positive regulation of leukocyte migration	3/25	153/29008	0.000303873073175801	0.00416375699504246	0.00158712332313596	Mapk3/Cxcl12/Ptn	3
GO:0031099	BP	GO:0031099	regeneration	3/25	153/29008	0.000303873073175801	0.00416375699504246	0.00158712332313596	Cxcl12/Ptn/Klf4	3
GO:1901214	BP	GO:1901214	regulation of neuron death	4/25	384/29008	0.000306857510306468	0.00417279720454629	0.00159056923205107	Hsp90ab1/Nes/Nrp1/Apoe	4
GO:0035767	BP	GO:0035767	endothelial cell chemotaxis	2/25	31/29008	0.000326533544814431	0.00440186703106039	0.0016778851020022	Nrp1/Hspb1	2
GO:0009991	BP	GO:0009991	response to extracellular stimulus	4/25	391/29008	0.000328607343822893	0.00440186703106039	0.0016778851020022	Mapk3/Tfrc/Apoe/Ldha	4
GO:0060562	BP	GO:0060562	epithelial tube morphogenesis	4/25	394/29008	0.000338259674157368	0.00449760085268501	0.00171437651619719	Flt1/Cxcl12/Nrp1/Bsg	4
GO:0001893	BP	GO:0001893	maternal placenta development	2/25	32/29008	0.00034811854199389	0.00452806364405096	0.00172598819447771	Mapk3/Ptn	2
GO:0002063	BP	GO:0002063	chondrocyte development	2/25	32/29008	0.00034811854199389	0.00452806364405096	0.00172598819447771	Smad7/Serpinh1	2
GO:0010574	BP	GO:0010574	regulation of vascular endothelial growth factor production	2/25	32/29008	0.00034811854199389	0.00452806364405096	0.00172598819447771	Flt1/Bsg	2
GO:1903706	BP	GO:1903706	regulation of hemopoiesis	4/25	398/29008	0.000351444341657067	0.00453843592283767	0.00172994185594164	Ets1/Smad7/Ptn/Hspb1	4
GO:0022411	BP	GO:0022411	cellular component disassembly	4/25	402/29008	0.000364994283795039	0.00461691630143933	0.00175985667552298	Hspa8/Nes/Ets1/Igfbp3	4
GO:0006457	BP	GO:0006457	protein folding	3/25	163/29008	0.000365798309823494	0.00461691630143933	0.00175985667552298	Hsp90ab1/Hspa8/Hspb1	3
GO:0050678	BP	GO:0050678	regulation of epithelial cell proliferation	4/25	403/29008	0.00036843953510621	0.00461691630143933	0.00175985667552298	Flt1/Cxcl12/Apoe/Ptn	4
GO:0044788	BP	GO:0044788	modulation by host of viral process	2/25	33/29008	0.000370382143402375	0.00461691630143933	0.00175985667552298	Hspa8/Apoe	2
GO:0048841	BP	GO:0048841	regulation of axon extension involved in axon guidance	2/25	33/29008	0.000370382143402375	0.00461691630143933	0.00175985667552298	Cxcl12/Nrp1	2
GO:0006979	BP	GO:0006979	response to oxidative stress	4/25	407/29008	0.000382454377411972	0.00471146683836776	0.00179589705025014	Mapk3/Nos3/Apoe/Hspb1	4
GO:0001936	BP	GO:0001936	regulation of endothelial cell proliferation	3/25	166/29008	0.000385841573949894	0.00471146683836776	0.00179589705025014	Flt1/Cxcl12/Apoe	3
GO:0033135	BP	GO:0033135	regulation of peptidyl-serine phosphorylation	3/25	166/29008	0.000385841573949894	0.00471146683836776	0.00179589705025014	Hsp90ab1/Tfrc/Smad7	3
GO:0035335	BP	GO:0035335	peptidyl-tyrosine dephosphorylation	2/25	34/29008	0.000393323257512912	0.00477037329213295	0.00181835076375101	Dusp6/Ptprb	2
GO:0071897	BP	GO:0071897	DNA biosynthetic process	3/25	170/29008	0.000413648394403322	0.00487308803673515	0.00185750313671183	Mapk3/Hsp90ab1/Klf4	3
GO:0032369	BP	GO:0032369	negative regulation of lipid transport	2/25	35/29008	0.00041694079404711	0.00487308803673515	0.00185750313671183	Apoe/Igfbp3	2
GO:0043537	BP	GO:0043537	negative regulation of blood vessel endothelial cell migration	2/25	35/29008	0.00041694079404711	0.00487308803673515	0.00185750313671183	Apoe/Klf4	2
GO:0001503	BP	GO:0001503	ossification	4/25	417/29008	0.000419160828804603	0.00487308803673515	0.00185750313671183	Mapk3/Smad7/Ptn/Igfbp3	4
GO:0032535	BP	GO:0032535	regulation of cellular component size	4/25	417/29008	0.000419160828804603	0.00487308803673515	0.00185750313671183	Hsp90ab1/Cxcl12/Nrp1/Apoe	4
GO:0050680	BP	GO:0050680	negative regulation of epithelial cell proliferation	3/25	171/29008	0.000420795902893565	0.00487308803673515	0.00185750313671183	Flt1/Apoe/Ptn	3
GO:1903034	BP	GO:1903034	regulation of response to wounding	3/25	171/29008	0.000420795902893565	0.00487308803673515	0.00185750313671183	Apoe/Ptn/Klf4	3
GO:0051896	BP	GO:0051896	regulation of protein kinase B signaling	3/25	173/29008	0.000435328497095023	0.00495873986174201	0.00189015153797526	Hsp90ab1/Cxcl12/Klf4	3
GO:0008045	BP	GO:0008045	motor neuron axon guidance	2/25	36/29008	0.000441233663973953	0.00495873986174201	0.00189015153797526	Cxcl12/Nrp1	2
GO:0010573	BP	GO:0010573	vascular endothelial growth factor production	2/25	36/29008	0.000441233663973953	0.00495873986174201	0.00189015153797526	Flt1/Bsg	2
GO:0048679	BP	GO:0048679	regulation of axon regeneration	2/25	36/29008	0.000441233663973953	0.00495873986174201	0.00189015153797526	Ptn/Klf4	2
GO:0001890	BP	GO:0001890	placenta development	3/25	174/29008	0.000442714325422538	0.00495873986174201	0.00189015153797526	Mapk3/Hsp90ab1/Ptn	3
GO:0003012	BP	GO:0003012	muscle system process	4/25	425/29008	0.000450292254854567	0.00495873986174201	0.00189015153797526	Flt1/Nos3/Smad7/Klf4	4
GO:0031331	BP	GO:0031331	positive regulation of cellular catabolic process	4/25	425/29008	0.000450292254854567	0.00495873986174201	0.00189015153797526	Mapk3/Apoe/Smad7/Igfbp3	4
GO:0051090	BP	GO:0051090	regulation of DNA-binding transcription factor activity	4/25	425/29008	0.000450292254854567	0.00495873986174201	0.00189015153797526	Mapk3/Tfrc/Smad7/Klf4	4
GO:0070997	BP	GO:0070997	neuron death	4/25	428/29008	0.000462382125583769	0.00501096047435888	0.00191005677075694	Hsp90ab1/Nes/Nrp1/Apoe	4
GO:0009612	BP	GO:0009612	response to mechanical stimulus	3/25	177/29008	0.000465354370063171	0.00501096047435888	0.00191005677075694	Cxcl12/Nos3/Ptn	3
GO:0048846	BP	GO:0048846	axon extension involved in axon guidance	2/25	37/29008	0.000466200779508598	0.00501096047435888	0.00191005677075694	Cxcl12/Nrp1	2
GO:1902284	BP	GO:1902284	neuron projection extension involved in neuron projection guidance	2/25	37/29008	0.000466200779508598	0.00501096047435888	0.00191005677075694	Cxcl12/Nrp1	2
GO:0060041	BP	GO:0060041	retina development in camera-type eye	3/25	179/29008	0.000480853541936657	0.00513769111771607	0.00195836342267436	Nrp1/Bsg/Ptn	3
GO:0031279	BP	GO:0031279	regulation of cyclase activity	2/25	38/29008	0.000491841054111154	0.00518338364851292	0.00197578030877197	Mapk3/Nos3	2
GO:0001935	BP	GO:0001935	endothelial cell proliferation	3/25	181/29008	0.000496680773005138	0.00518338364851292	0.00197578030877197	Flt1/Cxcl12/Apoe	3
GO:0061136	BP	GO:0061136	regulation of proteasomal protein catabolic process	3/25	181/29008	0.000496680773005138	0.00518338364851292	0.00197578030877197	Hsp90ab1/Apoe/Smad7	3
GO:0071674	BP	GO:0071674	mononuclear cell migration	3/25	181/29008	0.000496680773005138	0.00518338364851292	0.00197578030877197	Mapk3/Flt1/Cxcl12	3
GO:0070570	BP	GO:0070570	regulation of neuron projection regeneration	2/25	39/29008	0.000518153402485491	0.00531477347120833	0.00202586292701094	Ptn/Klf4	2
GO:0090049	BP	GO:0090049	regulation of cell migration involved in sprouting angiogenesis	2/25	39/29008	0.000518153402485491	0.00531477347120833	0.00202586292701094	Nrp1/Klf4	2
GO:1903670	BP	GO:1903670	regulation of sprouting angiogenesis	2/25	39/29008	0.000518153402485491	0.00531477347120833	0.00202586292701094	Flt1/Klf4	2
GO:0050770	BP	GO:0050770	regulation of axonogenesis	3/25	185/29008	0.000529331024652509	0.00539857493892758	0.00205780601689074	Cxcl12/Nrp1/Apoe	3
GO:0048813	BP	GO:0048813	dendrite morphogenesis	3/25	186/29008	0.000537703147549283	0.00545297824774556	0.00207854324060086	Nrp1/Ptn/Hprt	3
GO:0048754	BP	GO:0048754	branching morphogenesis of an epithelial tube	3/25	188/29008	0.000554701374477008	0.00559375824261926	0.00213220516505059	Flt1/Cxcl12/Nrp1	3
GO:0043409	BP	GO:0043409	negative regulation of MAPK cascade	3/25	189/29008	0.000563328191496314	0.00564901733930661	0.00215326859436992	Apoe/Dusp6/Klf4	3
GO:0051099	BP	GO:0051099	positive regulation of binding	3/25	193/29008	0.000598695089332229	0.00592855022173855	0.00225981975905589	Hsp90ab1/Apoe/Klf4	3
GO:0038084	BP	GO:0038084	vascular endothelial growth factor signaling pathway	2/25	42/29008	0.000601112055908867	0.00592855022173855	0.00225981975905589	Nrp1/Hspb1	2
GO:0060251	BP	GO:0060251	regulation of glial cell proliferation	2/25	42/29008	0.000601112055908867	0.00592855022173855	0.00225981975905589	Flt1/Ptn	2
GO:0003205	BP	GO:0003205	cardiac chamber development	3/25	200/29008	0.000663950812265412	0.00651252299462522	0.00248241603665527	Nos3/Nrp1/Smad7	3
GO:0048771	BP	GO:0048771	tissue remodeling	3/25	202/29008	0.000683395175838193	0.00666503016042898	0.0025405480746394	Tfrc/Nos3/Ptn	3
GO:0050918	BP	GO:0050918	positive chemotaxis	2/25	45/29008	0.000690080421765013	0.00666503016042898	0.0025405480746394	Cxcl12/Nrp1	2
GO:0006469	BP	GO:0006469	negative regulation of protein kinase activity	3/25	203/29008	0.000693252391556335	0.00666503016042898	0.0025405480746394	Apoe/Ptprb/Hspb1	3
GO:0002449	BP	GO:0002449	lymphocyte mediated immunity	4/25	477/29008	0.000694351331476445	0.00666503016042898	0.0025405480746394	Hspa8/Tfrc/Smad7/Hprt	4
GO:0002460	BP	GO:0002460	adaptive immune response based on somatic recombination of immune receptors built from immunoglobulin superfamily domains	4/25	480/29008	0.000710802454936815	0.00673822781274353	0.00256844924690415	Hspa8/Tfrc/Smad7/Hprt	4
GO:0048608	BP	GO:0048608	reproductive structure development	4/25	480/29008	0.000710802454936815	0.00673822781274353	0.00256844924690415	Mapk3/Hsp90ab1/Nos3/Ptn	4
GO:0043491	BP	GO:0043491	protein kinase B signaling	3/25	205/29008	0.000713238598563382	0.00673822781274353	0.00256844924690415	Hsp90ab1/Cxcl12/Klf4	3
GO:0061458	BP	GO:0061458	reproductive system development	4/25	484/29008	0.000733166078134141	0.00685829709745031	0.00261421675023762	Mapk3/Hsp90ab1/Nos3/Ptn	4
GO:0021953	BP	GO:0021953	central nervous system neuron differentiation	3/25	207/29008	0.000733589438835911	0.00685829709745031	0.00261421675023762	Hsp90ab1/Nrp1/Hprt	3
GO:0001941	BP	GO:0001941	postsynaptic membrane organization	2/25	47/29008	0.000752717019213723	0.0069645724200445	0.00265472632929419	Apoe/Ptn	2
GO:0060135	BP	GO:0060135	maternal process involved in female pregnancy	2/25	47/29008	0.000752717019213723	0.0069645724200445	0.00265472632929419	Mapk3/Ptn	2
GO:0050808	BP	GO:0050808	synapse organization	4/25	489/29008	0.000761818447467898	0.00701263647797373	0.00267304718409789	Hspa8/Nrp1/Apoe/Ptn	4
GO:0051216	BP	GO:0051216	cartilage development	3/25	212/29008	0.000786079529055739	0.00719904466660741	0.00274410147092498	Mapk3/Smad7/Serpinh1	3
GO:0009896	BP	GO:0009896	positive regulation of catabolic process	4/25	494/29008	0.000791257502264992	0.00720968130236376	0.00274815589886318	Mapk3/Apoe/Smad7/Igfbp3	4
GO:1903050	BP	GO:1903050	regulation of proteolysis involved in cellular protein catabolic process	3/25	214/29008	0.000807727793996039	0.00732258277890349	0.00279119120732284	Hsp90ab1/Apoe/Smad7	3
GO:0046164	BP	GO:0046164	alcohol catabolic process	2/25	50/29008	0.00085163695023089	0.00768185088273592	0.00292813550727362	Apoe/Tpi1	2
GO:0002822	BP	GO:0002822	regulation of adaptive immune response based on somatic recombination of immune receptors built from immunoglobulin superfamily domains	3/25	220/29008	0.000874943265757526	0.0078526158101738	0.00299322696180206	Hspa8/Tfrc/Smad7	3
GO:0008038	BP	GO:0008038	neuron recognition	2/25	51/29008	0.000885929981852902	0.00791166327077592	0.00301573442369409	Nrp1/Bsg	2
GO:0002685	BP	GO:0002685	regulation of leukocyte migration	3/25	223/29008	0.000909844475773228	0.00804517652223125	0.00306662644154834	Mapk3/Cxcl12/Ptn	3
GO:0050866	BP	GO:0050866	negative regulation of cell activation	3/25	223/29008	0.000909844475773228	0.00804517652223125	0.00306662644154834	Apoe/Smad7/Hspb1	3
GO:0045581	BP	GO:0045581	negative regulation of T cell differentiation	2/25	52/29008	0.000920881091031695	0.00806055460805142	0.00307248819541617	Smad7/Hspb1	2
GO:0010976	BP	GO:0010976	positive regulation of neuron projection development	3/25	224/29008	0.000921672003939388	0.00806055460805142	0.00307248819541617	Apoe/Ptn/Hspb1	3
GO:0002706	BP	GO:0002706	regulation of lymphocyte mediated immunity	3/25	225/29008	0.000933596965032914	0.00806055460805142	0.00307248819541617	Hspa8/Tfrc/Smad7	3
GO:0006006	BP	GO:0006006	glucose metabolic process	3/25	225/29008	0.000933596965032914	0.00806055460805142	0.00307248819541617	Tpi1/Ldha/Igfbp3	3
GO:0033673	BP	GO:0033673	negative regulation of kinase activity	3/25	226/29008	0.000945619679978233	0.00806055460805142	0.00307248819541617	Apoe/Ptprb/Hspb1	3
GO:0061138	BP	GO:0061138	morphogenesis of a branching epithelium	3/25	226/29008	0.000945619679978233	0.00806055460805142	0.00307248819541617	Flt1/Cxcl12/Nrp1	3
GO:0071560	BP	GO:0071560	cellular response to transforming growth factor beta stimulus	3/25	226/29008	0.000945619679978233	0.00806055460805142	0.00307248819541617	Hsp90ab1/Nos3/Smad7	3
GO:0002042	BP	GO:0002042	cell migration involved in sprouting angiogenesis	2/25	53/29008	0.000956489209757633	0.00806055460805142	0.00307248819541617	Nrp1/Klf4	2
GO:0031103	BP	GO:0031103	axon regeneration	2/25	53/29008	0.000956489209757633	0.00806055460805142	0.00307248819541617	Ptn/Klf4	2
GO:0060412	BP	GO:0060412	ventricular septum morphogenesis	2/25	53/29008	0.000956489209757633	0.00806055460805142	0.00307248819541617	Nos3/Smad7	2
GO:0017038	BP	GO:0017038	protein import	3/25	229/29008	0.000982277543370744	0.00823919715117049	0.00314058240625176	Hsp90ab1/Hspa8/Apoe	3
GO:0071559	BP	GO:0071559	response to transforming growth factor beta	3/25	230/29008	0.000994694464579589	0.00830454215776913	0.00316549034015536	Hsp90ab1/Nos3/Smad7	3
GO:0031668	BP	GO:0031668	cellular response to extracellular stimulus	3/25	231/29008	0.00100721073048397	0.00837010769082744	0.00319048233340439	Mapk3/Tfrc/Ldha	3
GO:0010596	BP	GO:0010596	negative regulation of endothelial cell migration	2/25	55/29008	0.00102967220994014	0.00851733463982743	0.0032466016806262	Apoe/Klf4	2
GO:0010665	BP	GO:0010665	regulation of cardiac muscle cell apoptotic process	2/25	56/29008	0.00106724496150161	0.00874077892208158	0.00333177322935231	Hspa8/Igfbp3	2
GO:1900271	BP	GO:1900271	regulation of long-term synaptic potentiation	2/25	56/29008	0.00106724496150161	0.00874077892208158	0.00333177322935231	Apoe/Ptn	2
GO:0002819	BP	GO:0002819	regulation of adaptive immune response	3/25	236/29008	0.00107129323836097	0.00874077892208158	0.00333177322935231	Hspa8/Tfrc/Smad7	3
GO:0046777	BP	GO:0046777	protein autophosphorylation	3/25	237/29008	0.00108441216445724	0.00876810736576913	0.00334219017020961	Mapk3/Flt1/Hspa8	3
GO:0048762	BP	GO:0048762	mesenchymal cell differentiation	3/25	237/29008	0.00108441216445724	0.00876810736576913	0.00334219017020961	Mapk3/Nrp1/Smad7	3
GO:1905953	BP	GO:1905953	negative regulation of lipid localization	2/25	57/29008	0.00110547046281766	0.00889829363568478	0.00339181402327818	Apoe/Igfbp3	2
GO:0006470	BP	GO:0006470	protein dephosphorylation	3/25	239/29008	0.00111095492639147	0.00890251827175309	0.00339342435222959	Hsp90ab1/Dusp6/Ptprb	3
GO:0014009	BP	GO:0014009	glial cell proliferation	2/25	58/29008	0.0011443476519957	0.00908895590854993	0.00346448986398326	Flt1/Ptn	2
GO:0061077	BP	GO:0061077	chaperone-mediated protein folding	2/25	58/29008	0.0011443476519957	0.00908895590854993	0.00346448986398326	Hspa8/Hspb1	2
GO:2001234	BP	GO:2001234	negative regulation of apoptotic signaling pathway	3/25	242/29008	0.0011515359661721	0.00910575797039171	0.00347089440302279	Cxcl12/Nrp1/Hspb1	3
GO:0048863	BP	GO:0048863	stem cell differentiation	3/25	243/29008	0.00116526871164028	0.00917393569032588	0.0034968820986435	Mapk3/Nrp1/Ptn	3
GO:0002548	BP	GO:0002548	monocyte chemotaxis	2/25	59/29008	0.00118387546836299	0.00923937593787637	0.00352182633609127	Flt1/Cxcl12	2
GO:0010662	BP	GO:0010662	regulation of striated muscle cell apoptotic process	2/25	59/29008	0.00118387546836299	0.00923937593787637	0.00352182633609127	Hspa8/Igfbp3	2
GO:0001763	BP	GO:0001763	morphogenesis of a branching structure	3/25	245/29008	0.00119304462967955	0.00927062818300776	0.00353373893502715	Flt1/Cxcl12/Nrp1	3
GO:1903362	BP	GO:1903362	regulation of cellular protein catabolic process	3/25	246/29008	0.00120708840871544	0.00933932626570782	0.00355992498033138	Hsp90ab1/Apoe/Smad7	3
GO:0006278	BP	GO:0006278	RNA-dependent DNA biosynthetic process	2/25	60/29008	0.00122405285246545	0.00934968029861911	0.0035638716869095	Mapk3/Hsp90ab1	2
GO:0007004	BP	GO:0007004	telomere maintenance via telomerase	2/25	60/29008	0.00122405285246545	0.00934968029861911	0.0035638716869095	Mapk3/Hsp90ab1	2
GO:0010659	BP	GO:0010659	cardiac muscle cell apoptotic process	2/25	60/29008	0.00122405285246545	0.00934968029861911	0.0035638716869095	Hspa8/Igfbp3	2
GO:0031102	BP	GO:0031102	neuron projection regeneration	2/25	61/29008	0.0012648787460665	0.00946023895495572	0.00360601396904924	Ptn/Klf4	2
GO:0031663	BP	GO:0031663	lipopolysaccharide-mediated signaling pathway	2/25	61/29008	0.0012648787460665	0.00946023895495572	0.00360601396904924	Mapk3/Nos3	2
GO:0042698	BP	GO:0042698	ovulation cycle	2/25	61/29008	0.0012648787460665	0.00946023895495572	0.00360601396904924	Nos3/Ptn	2
GO:0045620	BP	GO:0045620	negative regulation of lymphocyte differentiation	2/25	61/29008	0.0012648787460665	0.00946023895495572	0.00360601396904924	Smad7/Hspb1	2
GO:0051851	BP	GO:0051851	modulation by host of symbiont process	2/25	61/29008	0.0012648787460665	0.00946023895495572	0.00360601396904924	Hspa8/Apoe	2
GO:0007411	BP	GO:0007411	axon guidance	3/25	255/29008	0.00133821108145886	0.00995571095866125	0.00379487589686545	Cxcl12/Nrp1/Bsg	3
GO:0010658	BP	GO:0010658	striated muscle cell apoptotic process	2/25	63/29008	0.0013484718348983	0.00995571095866125	0.00379487589686545	Hspa8/Igfbp3	2
GO:0019318	BP	GO:0019318	hexose metabolic process	3/25	256/29008	0.00135331112752833	0.00995571095866125	0.00379487589686545	Tpi1/Ldha/Igfbp3	3
GO:0097485	BP	GO:0097485	neuron projection guidance	3/25	256/29008	0.00135331112752833	0.00995571095866125	0.00379487589686545	Cxcl12/Nrp1/Bsg	3
GO:0046034	BP	GO:0046034	ATP metabolic process	3/25	259/29008	0.00139925595161091	0.0102516915638432	0.00390769653511101	Hspa8/Tpi1/Ldha	3
GO:0050807	BP	GO:0050807	regulation of synapse organization	3/25	263/29008	0.00146203083475033	0.0106680705218571	0.00406641010948959	Hspa8/Apoe/Ptn	3
GO:0051817	BP	GO:0051817	modulation of process of other organism involved in symbiotic interaction	2/25	67/29008	0.00152339369899887	0.0110708165575019	0.0042199271440412	Hspa8/Apoe	2
GO:0007626	BP	GO:0007626	locomotory behavior	3/25	268/29008	0.00154296035232209	0.0111677977113635	0.00425689401107538	Cxcl12/Apoe/Hprt	3
GO:0043954	BP	GO:0043954	cellular component maintenance	2/25	68/29008	0.00156872963048586	0.0113087136012937	0.00431060773542934	Hspa8/Apoe	2
GO:0034599	BP	GO:0034599	cellular response to oxidative stress	3/25	271/29008	0.00159284420912262	0.0113910571927295	0.00434199511817868	Mapk3/Nos3/Hspb1	3
GO:0050803	BP	GO:0050803	regulation of synapse structure or activity	3/25	271/29008	0.00159284420912262	0.0113910571927295	0.00434199511817868	Hspa8/Apoe/Ptn	3
GO:0001937	BP	GO:0001937	negative regulation of endothelial cell proliferation	2/25	69/29008	0.00161470564926637	0.011456113203293	0.00436679289379297	Flt1/Apoe	2
GO:1902895	BP	GO:1902895	positive regulation of pri-miRNA transcription by RNA polymerase II	2/25	69/29008	0.00161470564926637	0.011456113203293	0.00436679289379297	Ets1/Klf4	2
GO:0005996	BP	GO:0005996	monosaccharide metabolic process	3/25	273/29008	0.00162665736701726	0.0114954723377794	0.00438179564260762	Tpi1/Ldha/Igfbp3	3
GO:1901616	BP	GO:1901616	organic hydroxy compound catabolic process	2/25	70/29008	0.00166132070800805	0.011694394787743	0.0044576200627667	Apoe/Tpi1	2
GO:1903829	BP	GO:1903829	positive regulation of cellular protein localization	3/25	277/29008	0.00169563111851239	0.0118892885067568	0.00453190882826092	Hsp90ab1/Tfrc/Ptn	3
GO:0001913	BP	GO:0001913	T cell mediated cytotoxicity	2/25	71/29008	0.00170857376058428	0.0119334237363766	0.0045487321088666	Hspa8/Hprt	2
GO:0001894	BP	GO:0001894	tissue homeostasis	3/25	280/29008	0.0017485491320057	0.0121263555881574	0.00462227305808668	Tfrc/Nos3/Bsg	3
GO:0010633	BP	GO:0010633	negative regulation of epithelial cell migration	2/25	72/29008	0.00175646376207294	0.0121263555881574	0.00462227305808668	Apoe/Klf4	2
GO:0048678	BP	GO:0048678	response to axon injury	2/25	72/29008	0.00175646376207294	0.0121263555881574	0.00462227305808668	Ptn/Klf4	2
GO:0015850	BP	GO:0015850	organic hydroxy compound transport	3/25	282/29008	0.00178439748385201	0.012272005683963	0.00467779134706112	Cxcl12/Apoe/Igfbp3	3
GO:0043113	BP	GO:0043113	receptor clustering	2/25	73/29008	0.00180498966875529	0.0123662460130372	0.00471371347806725	Apoe/Ptn	2
GO:0003007	BP	GO:0003007	heart morphogenesis	3/25	284/29008	0.00182070410906143	0.0124264786150771	0.00473667268717203	Nos3/Nrp1/Smad7	3
GO:0010833	BP	GO:0010833	telomere maintenance via telomere lengthening	2/25	74/29008	0.00185415043811478	0.0126068183197577	0.00480541381489078	Mapk3/Hsp90ab1	2
GO:0022409	BP	GO:0022409	positive regulation of cell-cell adhesion	3/25	288/29008	0.00189470078811927	0.0128339166591475	0.00489197820169821	Tfrc/Ets1/Smad7	3
GO:0002703	BP	GO:0002703	regulation of leukocyte mediated immunity	3/25	297/29008	0.00206801517915889	0.0139552152127451	0.00531939005323814	Hspa8/Tfrc/Smad7	3
GO:0003407	BP	GO:0003407	neural retina development	2/25	81/29008	0.00221596465912088	0.0148975901240524	0.0056786005457464	Bsg/Ptn	2
GO:0014015	BP	GO:0014015	positive regulation of gliogenesis	2/25	82/29008	0.00227016694317906	0.0151597728549432	0.0057785382528738	Flt1/Ptn	2
GO:0031647	BP	GO:0031647	regulation of protein stability	3/25	307/29008	0.00227185453926446	0.0151597728549432	0.0057785382528738	Hsp90ab1/Hspa8/Smad7	3
GO:0070373	BP	GO:0070373	negative regulation of ERK1 and ERK2 cascade	2/25	83/29008	0.00232499476117139	0.0153998730490873	0.00587005863181746	Dusp6/Klf4	2
GO:1902893	BP	GO:1902893	regulation of pri-miRNA transcription by RNA polymerase II	2/25	83/29008	0.00232499476117139	0.0153998730490873	0.00587005863181746	Ets1/Klf4	2
GO:1990830	BP	GO:1990830	cellular response to leukemia inhibitory factor	3/25	311/29008	0.00235676600859841	0.0155378273205734	0.00592264345894895	Tfrc/Smad7/Klf4	3
GO:1990823	BP	GO:1990823	response to leukemia inhibitory factor	3/25	312/29008	0.00237829840326555	0.0155378273205734	0.00592264345894895	Tfrc/Smad7/Klf4	3
GO:0006809	BP	GO:0006809	nitric oxide biosynthetic process	2/25	84/29008	0.0023804470825391	0.0155378273205734	0.00592264345894895	Nos3/Klf4	2
GO:0008088	BP	GO:0008088	axo-dendritic transport	2/25	84/29008	0.0023804470825391	0.0155378273205734	0.00592264345894895	Hspa8/Hspb1	2
GO:0061614	BP	GO:0061614	pri-miRNA transcription by RNA polymerase II	2/25	85/29008	0.00243652287791278	0.0158462266878748	0.00604019782854046	Ets1/Klf4	2
GO:0007611	BP	GO:0007611	learning or memory	3/25	317/29008	0.00248779983224877	0.0160633118664984	0.00612294544097577	Apoe/Ptn/Ap1s2	3
GO:0034504	BP	GO:0034504	protein localization to nucleus	3/25	317/29008	0.00248779983224877	0.0160633118664984	0.00612294544097577	Hsp90ab1/Hspa8/Tfrc	3
GO:0090596	BP	GO:0090596	sensory organ morphogenesis	3/25	319/29008	0.00253246336053858	0.016293088645759	0.00621053078419195	Mapk3/Flt1/Ptn	3
GO:0018108	BP	GO:0018108	peptidyl-tyrosine phosphorylation	3/25	322/29008	0.00260038928047099	0.0166036279921454	0.00632890086198182	Mapk3/Flt1/Nrp1	3
GO:0060249	BP	GO:0060249	anatomical structure homeostasis	3/25	322/29008	0.00260038928047099	0.0166036279921454	0.00632890086198182	Tfrc/Nos3/Bsg	3
GO:0003281	BP	GO:0003281	ventricular septum development	2/25	88/29008	0.0026084808321922	0.0166036279921454	0.00632890086198182	Nos3/Smad7	2
GO:0014032	BP	GO:0014032	neural crest cell development	2/25	89/29008	0.00266704025364302	0.016812774168504	0.00640862231903099	Mapk3/Nrp1	2
GO:0046209	BP	GO:0046209	nitric oxide metabolic process	2/25	89/29008	0.00266704025364302	0.016812774168504	0.00640862231903099	Nos3/Klf4	2
GO:0018212	BP	GO:0018212	peptidyl-tyrosine modification	3/25	325/29008	0.00266943768135022	0.016812774168504	0.00640862231903099	Mapk3/Flt1/Nrp1	3
GO:0035023	BP	GO:0035023	regulation of Rho protein signal transduction	2/25	91/29008	0.00278601310916517	0.0173705519724663	0.00662123370890082	Nrp1/Apoe	2
GO:2001057	BP	GO:2001057	reactive nitrogen species metabolic process	2/25	91/29008	0.00278601310916517	0.0173705519724663	0.00662123370890082	Nos3/Klf4	2
GO:0046651	BP	GO:0046651	lymphocyte proliferation	3/25	330/29008	0.00278703006577733	0.0173705519724663	0.00662123370890082	Tfrc/Cxcl12/Hprt	3
GO:1900182	BP	GO:1900182	positive regulation of protein localization to nucleus	2/25	92/29008	0.00284642449990307	0.0176793494025122	0.00673893981036968	Hsp90ab1/Tfrc	2
GO:0062197	BP	GO:0062197	cellular response to chemical stress	3/25	333/29008	0.00285910279395511	0.017696860397067	0.00674561457738956	Mapk3/Nos3/Hspb1	3
GO:0032943	BP	GO:0032943	mononuclear cell proliferation	3/25	334/29008	0.00288338130570079	0.0177858056485667	0.0067795183530675	Tfrc/Cxcl12/Hprt	3
GO:0050863	BP	GO:0050863	regulation of T cell activation	3/25	339/29008	0.00300669115558474	0.0184449714861283	0.00703077640579586	Tfrc/Smad7/Hspb1	3
GO:0010660	BP	GO:0010660	regulation of muscle cell apoptotic process	2/25	95/29008	0.0030313462888066	0.0184449714861283	0.00703077640579586	Hspa8/Igfbp3	2
GO:0014031	BP	GO:0014031	mesenchymal cell development	2/25	95/29008	0.0030313462888066	0.0184449714861283	0.00703077640579586	Mapk3/Nrp1	2
GO:0048864	BP	GO:0048864	stem cell development	2/25	95/29008	0.0030313462888066	0.0184449714861283	0.00703077640579586	Mapk3/Nrp1	2
GO:0007229	BP	GO:0007229	integrin-mediated signaling pathway	2/25	96/29008	0.00309421269887303	0.0187638911975578	0.00715234087577337	Nrp1/Ptn	2
GO:0042063	BP	GO:0042063	gliogenesis	3/25	344/29008	0.00313321717077189	0.0189364472105574	0.00721811504873906	Mapk3/Flt1/Ptn	3
GO:0016311	BP	GO:0016311	dephosphorylation	3/25	345/29008	0.00315891076992081	0.0190276672215029	0.00725288590762461	Hsp90ab1/Dusp6/Ptprb	3
GO:0014033	BP	GO:0014033	neural crest cell differentiation	2/25	98/29008	0.00322177814676791	0.0192769725781613	0.00734791507157594	Mapk3/Nrp1	2
GO:0032091	BP	GO:0032091	negative regulation of protein binding	2/25	98/29008	0.00322177814676791	0.0192769725781613	0.00734791507157594	Mapk3/Nes	2
GO:0071900	BP	GO:0071900	regulation of protein serine/threonine kinase activity	3/25	349/29008	0.00326298716803106	0.0194586776299526	0.0074171766365455	Hsp90ab1/Flt1/Apoe	3
GO:0045862	BP	GO:0045862	positive regulation of proteolysis	3/25	351/29008	0.00331580962218182	0.0197082061980675	0.00751229088329796	Hspa8/Apoe/Smad7	3
GO:0010657	BP	GO:0010657	muscle cell apoptotic process	2/25	100/29008	0.00335178034412801	0.0197909398608874	0.00754382695181166	Hspa8/Igfbp3	2
GO:0032092	BP	GO:0032092	positive regulation of protein binding	2/25	100/29008	0.00335178034412801	0.0197909398608874	0.00754382695181166	Hsp90ab1/Apoe	2
GO:0050890	BP	GO:0050890	cognition	3/25	354/29008	0.00339602848828727	0.0199829263461937	0.00761700755022777	Apoe/Ptn/Ap1s2	3
GO:0043502	BP	GO:0043502	regulation of muscle adaptation	2/25	101/29008	0.00341769269542143	0.0199829263461937	0.00761700755022777	Nos3/Klf4	2
GO:2001243	BP	GO:2001243	negative regulation of intrinsic apoptotic signaling pathway	2/25	101/29008	0.00341769269542143	0.0199829263461937	0.00761700755022777	Cxcl12/Hspb1	2
GO:0046718	BP	GO:0046718	viral entry into host cell	2/25	102/29008	0.00348421120229889	0.0203057113900211	0.00774004539129966	Nrp1/Bsg	2
GO:0045861	BP	GO:0045861	negative regulation of proteolysis	3/25	358/29008	0.00350483496874669	0.0203598018411013	0.00776066336121734	Hsp90ab1/Serpinh1/Klf4	3
GO:0014066	BP	GO:0014066	regulation of phosphatidylinositol 3-kinase signaling	2/25	103/29008	0.00355133485660289	0.020497254236663	0.00781305688540152	Flt1/Klf4	2
GO:0070167	BP	GO:0070167	regulation of biomineral tissue development	2/25	103/29008	0.00355133485660289	0.020497254236663	0.00781305688540152	Nos3/Ptn	2
GO:0048872	BP	GO:0048872	homeostasis of number of cells	3/25	363/29008	0.00364383206545303	0.0209637133252826	0.00799085979266015	Nos3/Ets1/Emcn	3
GO:0046849	BP	GO:0046849	bone remodeling	2/25	105/29008	0.00368739358069713	0.0210792085265967	0.00803488376618551	Tfrc/Ptn	2
GO:0110149	BP	GO:0110149	regulation of biomineralization	2/25	105/29008	0.00368739358069713	0.0210792085265967	0.00803488376618551	Nos3/Ptn	2
GO:0044409	BP	GO:0044409	entry into host	2/25	106/29008	0.00375632664000559	0.0214050994247938	0.00815910548372142	Nrp1/Bsg	2
GO:0062012	BP	GO:0062012	regulation of small molecule metabolic process	3/25	369/29008	0.00381504673978342	0.0216709142338963	0.00826042765109668	Nos3/Apoe/Igfbp3	3
GO:0006163	BP	GO:0006163	purine nucleotide metabolic process	3/25	373/29008	0.00393188796360331	0.022264160551003	0.00848655877915374	Nos3/Tpi1/Hprt	3
GO:0051346	BP	GO:0051346	negative regulation of hydrolase activity	3/25	374/29008	0.00396143737943543	0.0223206200016176	0.00850807975431839	Nos3/Serpinh1/Klf4	3
GO:1902106	BP	GO:1902106	negative regulation of leukocyte differentiation	2/25	109/29008	0.00396672856853259	0.0223206200016176	0.00850807975431839	Smad7/Hspb1	2
GO:0002709	BP	GO:0002709	regulation of T cell mediated immunity	2/25	111/29008	0.00410998880425742	0.0229112729926772	0.00873322236929494	Hspa8/Smad7	2
GO:0099175	BP	GO:0099175	regulation of postsynapse organization	2/25	111/29008	0.00410998880425742	0.0229112729926772	0.00873322236929494	Hspa8/Apoe	2
GO:1903707	BP	GO:1903707	negative regulation of hemopoiesis	2/25	111/29008	0.00410998880425742	0.0229112729926772	0.00873322236929494	Smad7/Hspb1	2
GO:0051702	BP	GO:0051702	biological process involved in interaction with symbiont	2/25	114/29008	0.00432934761749795	0.0240593776266527	0.00917085204944978	Hspa8/Apoe	2
GO:0007178	BP	GO:0007178	transmembrane receptor protein serine/threonine kinase signaling pathway	3/25	387/29008	0.00435803098730575	0.0241440296981908	0.00920311936890427	Mapk3/Hsp90ab1/Smad7	3
GO:1902903	BP	GO:1902903	regulation of supramolecular fiber organization	3/25	388/29008	0.00438950275062826	0.0242435613457776	0.00924105842237528	Hspa8/Nrp1/Apoe	3
GO:0002062	BP	GO:0002062	chondrocyte differentiation	2/25	115/29008	0.00440365482848701	0.0242471178439699	0.0092424140733502	Smad7/Serpinh1	2
GO:0042176	BP	GO:0042176	regulation of protein catabolic process	3/25	389/29008	0.004421113262603	0.0242688021601602	0.0092506796095025	Hsp90ab1/Apoe/Smad7	3
GO:0006986	BP	GO:0006986	response to unfolded protein	2/25	116/29008	0.00447855418668893	0.0244346649395339	0.00931390248391556	Hspa8/Hspb1	2
GO:0051897	BP	GO:0051897	positive regulation of protein kinase B signaling	2/25	116/29008	0.00447855418668893	0.0244346649395339	0.00931390248391556	Hsp90ab1/Cxcl12	2
GO:0072521	BP	GO:0072521	purine-containing compound metabolic process	3/25	395/29008	0.00461370053203635	0.0250957347121371	0.00956588627056978	Nos3/Tpi1/Hprt	3
GO:0071675	BP	GO:0071675	regulation of mononuclear cell migration	2/25	118/29008	0.00463012537822297	0.0251089880782786	0.00957093813275539	Mapk3/Cxcl12	2
GO:0032102	BP	GO:0032102	negative regulation of response to external stimulus	3/25	398/29008	0.00471188233904776	0.0254753879475624	0.0097106008889697	Nrp1/Ets1/Apoe	3
GO:0030900	BP	GO:0030900	forebrain development	3/25	400/29008	0.00477803955567575	0.0256339570767617	0.00977104360058357	Cxcl12/Nrp1/Hprt	3
GO:0006090	BP	GO:0006090	pyruvate metabolic process	2/25	120/29008	0.00478405327059342	0.0256339570767617	0.00977104360058357	Tpi1/Ldha	2
GO:2000177	BP	GO:2000177	regulation of neural precursor cell proliferation	2/25	120/29008	0.00478405327059342	0.0256339570767617	0.00977104360058357	Nes/Ptn	2
GO:2001233	BP	GO:2001233	regulation of apoptotic signaling pathway	3/25	402/29008	0.00484476060231249	0.0258819800034254	0.00986558393328045	Cxcl12/Nrp1/Hspb1	3
GO:0017015	BP	GO:0017015	regulation of transforming growth factor beta receptor signaling pathway	2/25	121/29008	0.00486189850915128	0.0258964623855387	0.00987110426658858	Hsp90ab1/Smad7	2
GO:0009636	BP	GO:0009636	response to toxic substance	2/25	123/29008	0.00501934664017229	0.0266559976896723	0.0101606207290937	Mapk3/Nos3	2
GO:0051261	BP	GO:0051261	protein depolymerization	2/25	124/29008	0.00509894756373695	0.0269194437556113	0.0102610399889443	Hspa8/Nes	2
GO:1903844	BP	GO:1903844	regulation of cellular response to transforming growth factor beta stimulus	2/25	124/29008	0.00509894756373695	0.0269194437556113	0.0102610399889443	Hsp90ab1/Smad7	2
GO:0000723	BP	GO:0000723	telomere maintenance	2/25	125/29008	0.0051791317486459	0.0272625850112006	0.0103918371249262	Mapk3/Hsp90ab1	2
GO:0052126	BP	GO:0052126	movement in host environment	2/25	126/29008	0.00525989821330898	0.0276067757102036	0.0105230342833205	Nrp1/Bsg	2
GO:0043500	BP	GO:0043500	muscle adaptation	2/25	127/29008	0.00534124597727759	0.0278707457244572	0.010623653259579	Nos3/Klf4	2
GO:0071621	BP	GO:0071621	granulocyte chemotaxis	2/25	127/29008	0.00534124597727759	0.0278707457244572	0.010623653259579	Mapk3/Bsg	2
GO:0014013	BP	GO:0014013	regulation of gliogenesis	2/25	128/29008	0.00542317406124365	0.028216224463572	0.0107553413876686	Flt1/Ptn	2
GO:0032200	BP	GO:0032200	telomere organization	2/25	130/29008	0.00558876727763148	0.0289101938425029	0.0110198657074487	Mapk3/Hsp90ab1	2
GO:0033138	BP	GO:0033138	positive regulation of peptidyl-serine phosphorylation	2/25	130/29008	0.00558876727763148	0.0289101938425029	0.0110198657074487	Hsp90ab1/Tfrc	2
GO:0002697	BP	GO:0002697	regulation of immune effector process	3/25	424/29008	0.00561630703879994	0.0289691699271434	0.0110423459625528	Hspa8/Tfrc/Smad7	3
GO:0035821	BP	GO:0035821	modulation of process of other organism	2/25	131/29008	0.0056724304571295	0.0290914647729927	0.0110889617958923	Hspa8/Apoe	2
GO:0050868	BP	GO:0050868	negative regulation of T cell activation	2/25	131/29008	0.0056724304571295	0.0290914647729927	0.0110889617958923	Smad7/Hspb1	2
GO:0032434	BP	GO:0032434	regulation of proteasomal ubiquitin-dependent protein catabolic process	2/25	133/29008	0.00584148508494622	0.0298731217307079	0.0113869104969712	Hsp90ab1/Smad7	2
GO:0009791	BP	GO:0009791	post-embryonic development	2/25	134/29008	0.00592687458715401	0.0302236928521064	0.0115205397178532	Flt1/Klf4	2
GO:0014065	BP	GO:0014065	phosphatidylinositol 3-kinase signaling	2/25	136/29008	0.00609937311138811	0.0310152258780217	0.0118222529369383	Flt1/Klf4	2
GO:0007266	BP	GO:0007266	Rho protein signal transduction	2/25	138/29008	0.00627415786620316	0.0317242630136188	0.0120925207206288	Nrp1/Apoe	2
GO:0035966	BP	GO:0035966	response to topologically incorrect protein	2/25	138/29008	0.00627415786620316	0.0317242630136188	0.0120925207206288	Hspa8/Hspb1	2
GO:0010811	BP	GO:0010811	positive regulation of cell-substrate adhesion	2/25	139/29008	0.0063624051608723	0.0319902444363187	0.0121939063970721	Nrp1/Ptn	2
GO:0031341	BP	GO:0031341	regulation of cell killing	2/25	139/29008	0.0063624051608723	0.0319902444363187	0.0121939063970721	Hsp90ab1/Hspa8	2
GO:0034614	BP	GO:0034614	cellular response to reactive oxygen species	2/25	140/29008	0.00645122111239485	0.0323462064154993	0.0123295904823777	Mapk3/Nos3	2
GO:0016052	BP	GO:0016052	carbohydrate catabolic process	2/25	141/29008	0.00654060475618791	0.0327030237809395	0.0124656006202086	Tpi1/Ldha	2
GO:0009117	BP	GO:0009117	nucleotide metabolic process	3/25	451/29008	0.00665933163871164	0.0332041674763539	0.0126566244595397	Nos3/Tpi1/Hprt	3
GO:0050728	BP	GO:0050728	negative regulation of inflammatory response	2/25	143/29008	0.00672107126787766	0.0333268589111613	0.0127033914629848	Ets1/Apoe	2
GO:1903364	BP	GO:1903364	positive regulation of cellular protein catabolic process	2/25	143/29008	0.00672107126787766	0.0333268589111613	0.0127033914629848	Apoe/Smad7	2
GO:0043624	BP	GO:0043624	cellular protein complex disassembly	2/25	145/29008	0.00690379700175773	0.0341386105183337	0.0130128115155648	Hspa8/Nes	2
GO:0002683	BP	GO:0002683	negative regulation of immune system process	3/25	460/29008	0.00703103899095144	0.0345773013390626	0.0131800298316321	Cxcl12/Smad7/Hspb1	3
GO:0006753	BP	GO:0006753	nucleoside phosphate metabolic process	3/25	460/29008	0.00703103899095144	0.0345773013390626	0.0131800298316321	Nos3/Tpi1/Hprt	3
GO:0019233	BP	GO:0019233	sensory perception of pain	2/25	147/29008	0.00708877428159079	0.0347659831569822	0.0132519507708772	Mapk3/Cxcl12	2
GO:1901361	BP	GO:1901361	organic cyclic compound catabolic process	3/25	463/29008	0.00715764610517715	0.0350081056097901	0.0133442419858458	Apoe/Igfbp3/Hprt	3
GO:0051701	BP	GO:0051701	biological process involved in interaction with host	2/25	149/29008	0.00727599544905087	0.0354902495408867	0.0135280235751804	Nrp1/Bsg	2
GO:0003231	BP	GO:0003231	cardiac ventricle development	2/25	151/29008	0.00746545286368824	0.0362175348387038	0.0138052471163509	Nos3/Smad7	2
GO:1900180	BP	GO:1900180	regulation of protein localization to nucleus	2/25	151/29008	0.00746545286368824	0.0362175348387038	0.0138052471163509	Hsp90ab1/Tfrc	2
GO:0002824	BP	GO:0002824	positive regulation of adaptive immune response based on somatic recombination of immune receptors built from immunoglobulin superfamily domains	2/25	152/29008	0.00756101778093729	0.0365822827945618	0.0139442802031756	Hspa8/Tfrc	2
GO:0032368	BP	GO:0032368	regulation of lipid transport	2/25	153/29008	0.00765713890289438	0.0369477535771382	0.0140835888140389	Apoe/Igfbp3	2
GO:0090407	BP	GO:0090407	organophosphate biosynthetic process	3/25	476/29008	0.00772202411050567	0.0371609471269643	0.0141648530318292	Nos3/Tpi1/Hprt	3
GO:0048732	BP	GO:0048732	gland development	3/25	477/29008	0.00776650305214509	0.0372750614401081	0.0142083506442283	Mapk3/Nrp1/Ptn	3
GO:0022612	BP	GO:0022612	gland morphogenesis	2/25	155/29008	0.00785104596186705	0.0375803400041369	0.014324715439196	Nrp1/Ptn	2
GO:0048593	BP	GO:0048593	camera-type eye morphogenesis	2/25	156/29008	0.00794883000212542	0.0378682898827639	0.0144344749589776	Flt1/Ptn	2
GO:0070665	BP	GO:0070665	positive regulation of leukocyte proliferation	2/25	157/29008	0.0080471664535753	0.0378682898827639	0.0144344749589776	Mapk3/Tfrc	2
GO:0097530	BP	GO:0097530	granulocyte migration	2/25	157/29008	0.0080471664535753	0.0378682898827639	0.0144344749589776	Mapk3/Bsg	2
GO:0002708	BP	GO:0002708	positive regulation of lymphocyte mediated immunity	2/25	158/29008	0.00814605437060886	0.0378682898827639	0.0144344749589776	Hspa8/Tfrc	2
GO:0007613	BP	GO:0007613	memory	2/25	158/29008	0.00814605437060886	0.0378682898827639	0.0144344749589776	Apoe/Ptn	2
GO:0002821	BP	GO:0002821	positive regulation of adaptive immune response	2/25	159/29008	0.00824549280872467	0.0378682898827639	0.0144344749589776	Hspa8/Tfrc	2
GO:0034250	BP	GO:0034250	positive regulation of cellular amide metabolic process	2/25	159/29008	0.00824549280872467	0.0378682898827639	0.0144344749589776	Mapk3/Apoe	2
GO:0010977	BP	GO:0010977	negative regulation of neuron projection development	2/25	162/29008	0.00854710182112338	0.0378682898827639	0.0144344749589776	Nrp1/Apoe	2
GO:0050768	BP	GO:0050768	negative regulation of neurogenesis	2/25	162/29008	0.00854710182112338	0.0378682898827639	0.0144344749589776	Nrp1/Ptn	2
GO:2000058	BP	GO:2000058	regulation of ubiquitin-dependent protein catabolic process	2/25	162/29008	0.00854710182112338	0.0378682898827639	0.0144344749589776	Hsp90ab1/Smad7	2
GO:0002357	BP	GO:0002357	defense response to tumor cell	1/25	10/29008	0.00858629191213645	0.0378682898827639	0.0144344749589776	Klf4	1
GO:0002692	BP	GO:0002692	negative regulation of cellular extravasation	1/25	10/29008	0.00858629191213645	0.0378682898827639	0.0144344749589776	Cxcl12	1
GO:0002725	BP	GO:0002725	negative regulation of T cell cytokine production	1/25	10/29008	0.00858629191213645	0.0378682898827639	0.0144344749589776	Smad7	1
GO:0006527	BP	GO:0006527	arginine catabolic process	1/25	10/29008	0.00858629191213645	0.0378682898827639	0.0144344749589776	Nos3	1
GO:0006707	BP	GO:0006707	cholesterol catabolic process	1/25	10/29008	0.00858629191213645	0.0378682898827639	0.0144344749589776	Apoe	1
GO:0010873	BP	GO:0010873	positive regulation of cholesterol esterification	1/25	10/29008	0.00858629191213645	0.0378682898827639	0.0144344749589776	Apoe	1
GO:0010944	BP	GO:0010944	negative regulation of transcription by competitive promoter binding	1/25	10/29008	0.00858629191213645	0.0378682898827639	0.0144344749589776	Smad7	1
GO:0016127	BP	GO:0016127	sterol catabolic process	1/25	10/29008	0.00858629191213645	0.0378682898827639	0.0144344749589776	Apoe	1
GO:0021612	BP	GO:0021612	facial nerve structural organization	1/25	10/29008	0.00858629191213645	0.0378682898827639	0.0144344749589776	Nrp1	1
GO:0021979	BP	GO:0021979	hypothalamus cell differentiation	1/25	10/29008	0.00858629191213645	0.0378682898827639	0.0144344749589776	Nrp1	1
GO:0033572	BP	GO:0033572	transferrin transport	1/25	10/29008	0.00858629191213645	0.0378682898827639	0.0144344749589776	Tfrc	1
GO:0033603	BP	GO:0033603	positive regulation of dopamine secretion	1/25	10/29008	0.00858629191213645	0.0378682898827639	0.0144344749589776	Cxcl12	1
GO:0034372	BP	GO:0034372	very-low-density lipoprotein particle remodeling	1/25	10/29008	0.00858629191213645	0.0378682898827639	0.0144344749589776	Apoe	1
GO:0034380	BP	GO:0034380	high-density lipoprotein particle assembly	1/25	10/29008	0.00858629191213645	0.0378682898827639	0.0144344749589776	Apoe	1
GO:0036363	BP	GO:0036363	transforming growth factor beta activation	1/25	10/29008	0.00858629191213645	0.0378682898827639	0.0144344749589776	Hsp90ab1	1
GO:0060385	BP	GO:0060385	axonogenesis involved in innervation	1/25	10/29008	0.00858629191213645	0.0378682898827639	0.0144344749589776	Nrp1	1
GO:0060982	BP	GO:0060982	coronary artery morphogenesis	1/25	10/29008	0.00858629191213645	0.0378682898827639	0.0144344749589776	Nrp1	1
GO:0070142	BP	GO:0070142	synaptic vesicle budding	1/25	10/29008	0.00858629191213645	0.0378682898827639	0.0144344749589776	Ap1s2	1
GO:0099640	BP	GO:0099640	axo-dendritic protein transport	1/25	10/29008	0.00858629191213645	0.0378682898827639	0.0144344749589776	Hspb1	1
GO:1990264	BP	GO:1990264	peptidyl-tyrosine dephosphorylation involved in inactivation of protein kinase activity	1/25	10/29008	0.00858629191213645	0.0378682898827639	0.0144344749589776	Ptprb	1
GO:2000342	BP	GO:2000342	negative regulation of chemokine (C-X-C motif) ligand 2 production	1/25	10/29008	0.00858629191213645	0.0378682898827639	0.0144344749589776	Klf4	1
GO:2000646	BP	GO:2000646	positive regulation of receptor catabolic process	1/25	10/29008	0.00858629191213645	0.0378682898827639	0.0144344749589776	Apoe	1
GO:0006937	BP	GO:0006937	regulation of muscle contraction	2/25	164/29008	0.00875090983529418	0.0383311432191413	0.0146109034408104	Flt1/Smad7	2
GO:0045580	BP	GO:0045580	regulation of T cell differentiation	2/25	165/29008	0.00885363162719193	0.0383311432191413	0.0146109034408104	Smad7/Hspb1	2
GO:0007292	BP	GO:0007292	female gamete generation	2/25	166/29008	0.00895689735954853	0.0383311432191413	0.0146109034408104	Nos3/Ptn	2
GO:0051961	BP	GO:0051961	negative regulation of nervous system development	2/25	166/29008	0.00895689735954853	0.0383311432191413	0.0146109034408104	Nrp1/Ptn	2
GO:0009266	BP	GO:0009266	response to temperature stimulus	2/25	167/29008	0.00906070609667439	0.0383311432191413	0.0146109034408104	Hsp90ab1/Cxcl12	2
GO:0010970	BP	GO:0010970	transport along microtubule	2/25	167/29008	0.00906070609667439	0.0383311432191413	0.0146109034408104	Hspa8/Hspb1	2
GO:0043433	BP	GO:0043433	negative regulation of DNA-binding transcription factor activity	2/25	167/29008	0.00906070609667439	0.0383311432191413	0.0146109034408104	Smad7/Klf4	2
GO:0071248	BP	GO:0071248	cellular response to metal ion	2/25	167/29008	0.00906070609667439	0.0383311432191413	0.0146109034408104	Mapk3/Tfrc	2
GO:0001909	BP	GO:0001909	leukocyte mediated cytotoxicity	2/25	168/29008	0.00916505690397646	0.0383311432191413	0.0146109034408104	Hspa8/Hprt	2
GO:0006164	BP	GO:0006164	purine nucleotide biosynthetic process	2/25	168/29008	0.00916505690397646	0.0383311432191413	0.0146109034408104	Nos3/Hprt	2
GO:0031214	BP	GO:0031214	biomineral tissue development	2/25	168/29008	0.00916505690397646	0.0383311432191413	0.0146109034408104	Nos3/Ptn	2
GO:0051250	BP	GO:0051250	negative regulation of lymphocyte activation	2/25	168/29008	0.00916505690397646	0.0383311432191413	0.0146109034408104	Smad7/Hspb1	2
GO:0007565	BP	GO:0007565	female pregnancy	2/25	169/29008	0.00926994884795732	0.0383311432191413	0.0146109034408104	Mapk3/Ptn	2
GO:0051100	BP	GO:0051100	negative regulation of binding	2/25	169/29008	0.00926994884795732	0.0383311432191413	0.0146109034408104	Mapk3/Nes	2
GO:0048015	BP	GO:0048015	phosphatidylinositol-mediated signaling	2/25	170/29008	0.00937538099621391	0.0383311432191413	0.0146109034408104	Flt1/Klf4	2
GO:0110148	BP	GO:0110148	biomineralization	2/25	170/29008	0.00937538099621391	0.0383311432191413	0.0146109034408104	Nos3/Ptn	2
GO:1903531	BP	GO:1903531	negative regulation of secretion by cell	2/25	170/29008	0.00937538099621391	0.0383311432191413	0.0146109034408104	Apoe/Igfbp3	2
GO:0021559	BP	GO:0021559	trigeminal nerve development	1/25	11/29008	0.00944101784848361	0.0383311432191413	0.0146109034408104	Nrp1	1
GO:0032263	BP	GO:0032263	GMP salvage	1/25	11/29008	0.00944101784848361	0.0383311432191413	0.0146109034408104	Hprt	1
GO:0034115	BP	GO:0034115	negative regulation of heterotypic cell-cell adhesion	1/25	11/29008	0.00944101784848361	0.0383311432191413	0.0146109034408104	Klf4	1
GO:0034370	BP	GO:0034370	triglyceride-rich lipoprotein particle remodeling	1/25	11/29008	0.00944101784848361	0.0383311432191413	0.0146109034408104	Apoe	1
GO:0034384	BP	GO:0034384	high-density lipoprotein particle clearance	1/25	11/29008	0.00944101784848361	0.0383311432191413	0.0146109034408104	Apoe	1
GO:0043568	BP	GO:0043568	positive regulation of insulin-like growth factor receptor signaling pathway	1/25	11/29008	0.00944101784848361	0.0383311432191413	0.0146109034408104	Igfbp3	1
GO:0048563	BP	GO:0048563	post-embryonic animal organ morphogenesis	1/25	11/29008	0.00944101784848361	0.0383311432191413	0.0146109034408104	Flt1	1
GO:0060020	BP	GO:0060020	Bergmann glial cell differentiation	1/25	11/29008	0.00944101784848361	0.0383311432191413	0.0146109034408104	Mapk3	1
GO:0060600	BP	GO:0060600	dichotomous subdivision of an epithelial terminal unit	1/25	11/29008	0.00944101784848361	0.0383311432191413	0.0146109034408104	Nrp1	1
GO:0061299	BP	GO:0061299	retina vasculature morphogenesis in camera-type eye	1/25	11/29008	0.00944101784848361	0.0383311432191413	0.0146109034408104	Nrp1	1
GO:0061517	BP	GO:0061517	macrophage proliferation	1/25	11/29008	0.00944101784848361	0.0383311432191413	0.0146109034408104	Mapk3	1
GO:0061635	BP	GO:0061635	regulation of protein complex stability	1/25	11/29008	0.00944101784848361	0.0383311432191413	0.0146109034408104	Hspa8	1
GO:0070587	BP	GO:0070587	regulation of cell-cell adhesion involved in gastrulation	1/25	11/29008	0.00944101784848361	0.0383311432191413	0.0146109034408104	Klf4	1
GO:0072584	BP	GO:0072584	caveolin-mediated endocytosis	1/25	11/29008	0.00944101784848361	0.0383311432191413	0.0146109034408104	Mapk3	1
GO:0097278	BP	GO:0097278	complement-dependent cytotoxicity	1/25	11/29008	0.00944101784848361	0.0383311432191413	0.0146109034408104	Hsp90ab1	1
GO:1902946	BP	GO:1902946	protein localization to early endosome	1/25	11/29008	0.00944101784848361	0.0383311432191413	0.0146109034408104	Nrp1	1
GO:1903911	BP	GO:1903911	positive regulation of receptor clustering	1/25	11/29008	0.00944101784848361	0.0383311432191413	0.0146109034408104	Ptn	1
GO:2000320	BP	GO:2000320	negative regulation of T-helper 17 cell differentiation	1/25	11/29008	0.00944101784848361	0.0383311432191413	0.0146109034408104	Smad7	1
GO:0035296	BP	GO:0035296	regulation of tube diameter	2/25	171/29008	0.00948135241743663	0.0383311432191413	0.0146109034408104	Nos3/Apoe	2
GO:0097746	BP	GO:0097746	blood vessel diameter maintenance	2/25	171/29008	0.00948135241743663	0.0383311432191413	0.0146109034408104	Nos3/Apoe	2
GO:0019827	BP	GO:0019827	stem cell population maintenance	2/25	172/29008	0.00958786218140819	0.0385879206628424	0.0147087807833734	Ptn/Klf4	2
GO:0035150	BP	GO:0035150	regulation of tube size	2/25	172/29008	0.00958786218140819	0.0385879206628424	0.0147087807833734	Nos3/Apoe	2
GO:0030509	BP	GO:0030509	BMP signaling pathway	2/25	173/29008	0.00969490935900249	0.038844558704039	0.0148066049890781	Mapk3/Smad7	2
GO:0048017	BP	GO:0048017	inositol lipid-mediated signaling	2/25	173/29008	0.00969490935900249	0.038844558704039	0.0148066049890781	Flt1/Klf4	2
GO:0072522	BP	GO:0072522	purine-containing compound biosynthetic process	2/25	174/29008	0.00980249302218365	0.0390689011676402	0.0148921189027803	Nos3/Hprt	2
GO:0006606	BP	GO:0006606	protein import into nucleus	2/25	175/29008	0.00991061224400487	0.0390689011676402	0.0148921189027803	Hsp90ab1/Hspa8	2
GO:0098727	BP	GO:0098727	maintenance of cell number	2/25	176/29008	0.0100192660986074	0.0390689011676402	0.0148921189027803	Ptn/Klf4	2
GO:2001242	BP	GO:2001242	regulation of intrinsic apoptotic signaling pathway	2/25	176/29008	0.0100192660986074	0.0390689011676402	0.0148921189027803	Cxcl12/Hspb1	2
GO:0002700	BP	GO:0002700	regulation of production of molecular mediator of immune response	2/25	177/29008	0.0101284536612193	0.0390689011676402	0.0148921189027803	Tfrc/Smad7	2
GO:1902904	BP	GO:1902904	negative regulation of supramolecular fiber organization	2/25	177/29008	0.0101284536612193	0.0390689011676402	0.0148921189027803	Hspa8/Apoe	2
GO:0021561	BP	GO:0021561	facial nerve development	1/25	12/29008	0.0102950363522528	0.0390689011676402	0.0148921189027803	Nrp1	1
GO:0021610	BP	GO:0021610	facial nerve morphogenesis	1/25	12/29008	0.0102950363522528	0.0390689011676402	0.0148921189027803	Nrp1	1
GO:0034333	BP	GO:0034333	adherens junction assembly	1/25	12/29008	0.0102950363522528	0.0390689011676402	0.0148921189027803	Smad7	1
GO:0046598	BP	GO:0046598	positive regulation of viral entry into host cell	1/25	12/29008	0.0102950363522528	0.0390689011676402	0.0148921189027803	Bsg	1
GO:0060439	BP	GO:0060439	trachea morphogenesis	1/25	12/29008	0.0102950363522528	0.0390689011676402	0.0148921189027803	Mapk3	1
GO:0061684	BP	GO:0061684	chaperone-mediated autophagy	1/25	12/29008	0.0102950363522528	0.0390689011676402	0.0148921189027803	Hspa8	1
GO:0070586	BP	GO:0070586	cell-cell adhesion involved in gastrulation	1/25	12/29008	0.0102950363522528	0.0390689011676402	0.0148921189027803	Klf4	1
GO:0071281	BP	GO:0071281	cellular response to iron ion	1/25	12/29008	0.0102950363522528	0.0390689011676402	0.0148921189027803	Tfrc	1
GO:0075294	BP	GO:0075294	positive regulation by symbiont of entry into host	1/25	12/29008	0.0102950363522528	0.0390689011676402	0.0148921189027803	Bsg	1
GO:0090209	BP	GO:0090209	negative regulation of triglyceride metabolic process	1/25	12/29008	0.0102950363522528	0.0390689011676402	0.0148921189027803	Apoe	1
GO:0097113	BP	GO:0097113	AMPA glutamate receptor clustering	1/25	12/29008	0.0102950363522528	0.0390689011676402	0.0148921189027803	Apoe	1
GO:0098792	BP	GO:0098792	xenophagy	1/25	12/29008	0.0102950363522528	0.0390689011676402	0.0148921189027803	Mapk3	1
GO:1901659	BP	GO:1901659	glycosyl compound biosynthetic process	1/25	12/29008	0.0102950363522528	0.0390689011676402	0.0148921189027803	Hprt	1
GO:1902667	BP	GO:1902667	regulation of axon guidance	1/25	12/29008	0.0102950363522528	0.0390689011676402	0.0148921189027803	Nrp1	1
GO:1902947	BP	GO:1902947	regulation of tau-protein kinase activity	1/25	12/29008	0.0102950363522528	0.0390689011676402	0.0148921189027803	Apoe	1
GO:1903365	BP	GO:1903365	regulation of fear response	1/25	12/29008	0.0102950363522528	0.0390689011676402	0.0148921189027803	Apoe	1
GO:1905907	BP	GO:1905907	negative regulation of amyloid fibril formation	1/25	12/29008	0.0102950363522528	0.0390689011676402	0.0148921189027803	Apoe	1
GO:2000317	BP	GO:2000317	negative regulation of T-helper 17 type immune response	1/25	12/29008	0.0102950363522528	0.0390689011676402	0.0148921189027803	Smad7	1
GO:2000822	BP	GO:2000822	regulation of behavioral fear response	1/25	12/29008	0.0102950363522528	0.0390689011676402	0.0148921189027803	Apoe	1
GO:0051170	BP	GO:0051170	import into nucleus	2/25	179/29008	0.0103484262168126	0.039188660462402	0.0149377682454545	Hsp90ab1/Hspa8	2
GO:0002705	BP	GO:0002705	positive regulation of leukocyte mediated immunity	2/25	183/29008	0.0107947352545543	0.0400225692646708	0.015255634084173	Hspa8/Tfrc	2
GO:0045834	BP	GO:0045834	positive regulation of lipid metabolic process	2/25	183/29008	0.0107947352545543	0.0400225692646708	0.015255634084173	Flt1/Apoe	2
GO:1905952	BP	GO:1905952	regulation of lipid localization	2/25	183/29008	0.0107947352545543	0.0400225692646708	0.015255634084173	Apoe/Igfbp3	2
GO:0071772	BP	GO:0071772	response to BMP	2/25	184/29008	0.0109076329707013	0.0400225692646708	0.015255634084173	Mapk3/Smad7	2
GO:0071773	BP	GO:0071773	cellular response to BMP stimulus	2/25	184/29008	0.0109076329707013	0.0400225692646708	0.015255634084173	Mapk3/Smad7	2
GO:0007612	BP	GO:0007612	learning	2/25	185/29008	0.0110210570356854	0.0400225692646708	0.015255634084173	Ptn/Ap1s2	2
GO:0007179	BP	GO:0007179	transforming growth factor beta receptor signaling pathway	2/25	186/29008	0.0111350065344695	0.0400225692646708	0.015255634084173	Hsp90ab1/Smad7	2
GO:0001542	BP	GO:0001542	ovulation from ovarian follicle	1/25	13/29008	0.011148347984588	0.0400225692646708	0.015255634084173	Nos3	1
GO:0010635	BP	GO:0010635	regulation of mitochondrial fusion	1/25	13/29008	0.011148347984588	0.0400225692646708	0.015255634084173	Tfrc	1
GO:0010872	BP	GO:0010872	regulation of cholesterol esterification	1/25	13/29008	0.011148347984588	0.0400225692646708	0.015255634084173	Apoe	1
GO:0021604	BP	GO:0021604	cranial nerve structural organization	1/25	13/29008	0.011148347984588	0.0400225692646708	0.015255634084173	Nrp1	1
GO:0033240	BP	GO:0033240	positive regulation of cellular amine metabolic process	1/25	13/29008	0.011148347984588	0.0400225692646708	0.015255634084173	Hprt	1
GO:0034374	BP	GO:0034374	low-density lipoprotein particle remodeling	1/25	13/29008	0.011148347984588	0.0400225692646708	0.015255634084173	Apoe	1
GO:0034375	BP	GO:0034375	high-density lipoprotein particle remodeling	1/25	13/29008	0.011148347984588	0.0400225692646708	0.015255634084173	Apoe	1
GO:0048012	BP	GO:0048012	hepatocyte growth factor receptor signaling pathway	1/25	13/29008	0.011148347984588	0.0400225692646708	0.015255634084173	Nrp1	1
GO:0060394	BP	GO:0060394	negative regulation of pathway-restricted SMAD protein phosphorylation	1/25	13/29008	0.011148347984588	0.0400225692646708	0.015255634084173	Smad7	1
GO:0071635	BP	GO:0071635	negative regulation of transforming growth factor beta production	1/25	13/29008	0.011148347984588	0.0400225692646708	0.015255634084173	Hsp90ab1	1
GO:0071679	BP	GO:0071679	commissural neuron axon guidance	1/25	13/29008	0.011148347984588	0.0400225692646708	0.015255634084173	Nrp1	1
GO:0097090	BP	GO:0097090	presynaptic membrane organization	1/25	13/29008	0.011148347984588	0.0400225692646708	0.015255634084173	Apoe	1
GO:0097688	BP	GO:0097688	glutamate receptor clustering	1/25	13/29008	0.011148347984588	0.0400225692646708	0.015255634084173	Apoe	1
GO:0099532	BP	GO:0099532	synaptic vesicle endosomal processing	1/25	13/29008	0.011148347984588	0.0400225692646708	0.015255634084173	Ap1s2	1
GO:1902510	BP	GO:1902510	regulation of apoptotic DNA fragmentation	1/25	13/29008	0.011148347984588	0.0400225692646708	0.015255634084173	Igfbp3	1
GO:1902931	BP	GO:1902931	negative regulation of alcohol biosynthetic process	1/25	13/29008	0.011148347984588	0.0400225692646708	0.015255634084173	Apoe	1
GO:1902950	BP	GO:1902950	regulation of dendritic spine maintenance	1/25	13/29008	0.011148347984588	0.0400225692646708	0.015255634084173	Apoe	1
GO:1903332	BP	GO:1903332	regulation of protein folding	1/25	13/29008	0.011148347984588	0.0400225692646708	0.015255634084173	Hspa8	1
GO:2000347	BP	GO:2000347	positive regulation of hepatocyte proliferation	1/25	13/29008	0.011148347984588	0.0400225692646708	0.015255634084173	Ptn	1
GO:0010951	BP	GO:0010951	negative regulation of endopeptidase activity	2/25	187/29008	0.0112494805530926	0.0403050251353318	0.0153632994211791	Serpinh1/Klf4	2
GO:0048592	BP	GO:0048592	eye morphogenesis	2/25	188/29008	0.0113644781786691	0.0406359329297034	0.0154894334580309	Flt1/Ptn	2
GO:0000302	BP	GO:0000302	response to reactive oxygen species	2/25	189/29008	0.0114799984993876	0.0409673902711743	0.0156157769689273	Mapk3/Nos3	2
GO:0043122	BP	GO:0043122	regulation of I-kappaB kinase/NF-kappaB signaling	2/25	190/29008	0.0115960406045096	0.0412176096734548	0.0157111545449322	Tfrc/Hspb1	2
GO:0050821	BP	GO:0050821	protein stabilization	2/25	190/29008	0.0115960406045096	0.0412176096734548	0.0157111545449322	Hsp90ab1/Smad7	2
GO:0033127	BP	GO:0033127	regulation of histone phosphorylation	1/25	14/29008	0.0120009533062088	0.0419916397361496	0.0160061960583476	Mapk3	1
GO:0045793	BP	GO:0045793	positive regulation of cell size	1/25	14/29008	0.0120009533062088	0.0419916397361496	0.0160061960583476	Hsp90ab1	1
GO:0071340	BP	GO:0071340	skeletal muscle acetylcholine-gated channel clustering	1/25	14/29008	0.0120009533062088	0.0419916397361496	0.0160061960583476	Ptn	1
GO:0098840	BP	GO:0098840	protein transport along microtubule	1/25	14/29008	0.0120009533062088	0.0419916397361496	0.0160061960583476	Hspb1	1
GO:0099118	BP	GO:0099118	microtubule-based protein transport	1/25	14/29008	0.0120009533062088	0.0419916397361496	0.0160061960583476	Hspb1	1
GO:1903671	BP	GO:1903671	negative regulation of sprouting angiogenesis	1/25	14/29008	0.0120009533062088	0.0419916397361496	0.0160061960583476	Flt1	1
GO:2000644	BP	GO:2000644	regulation of receptor catabolic process	1/25	14/29008	0.0120009533062088	0.0419916397361496	0.0160061960583476	Apoe	1
GO:2001140	BP	GO:2001140	positive regulation of phospholipid transport	1/25	14/29008	0.0120009533062088	0.0419916397361496	0.0160061960583476	Apoe	1
GO:0043112	BP	GO:0043112	receptor metabolic process	2/25	194/29008	0.0120654086917671	0.0421350361901206	0.0160608553136363	Tfrc/Apoe	2
GO:0001764	BP	GO:0001764	neuron migration	2/25	195/29008	0.0121840460953177	0.0423844239168512	0.0161559158750642	Cxcl12/Nrp1	2
GO:0008016	BP	GO:0008016	regulation of heart contraction	2/25	195/29008	0.0121840460953177	0.0423844239168512	0.0161559158750642	Nos3/Smad7	2
GO:0061351	BP	GO:0061351	neural precursor cell proliferation	2/25	197/29008	0.0124228690265135	0.0428031000277309	0.0163155050684798	Nes/Ptn	2
GO:0030705	BP	GO:0030705	cytoskeleton-dependent intracellular transport	2/25	198/29008	0.0125430527487117	0.0428031000277309	0.0163155050684798	Hspa8/Hspb1	2
GO:0043405	BP	GO:0043405	regulation of MAP kinase activity	2/25	198/29008	0.0125430527487117	0.0428031000277309	0.0163155050684798	Flt1/Apoe	2
GO:0045619	BP	GO:0045619	regulation of lymphocyte differentiation	2/25	199/29008	0.0126637501067852	0.0428031000277309	0.0163155050684798	Smad7/Hspb1	2
GO:0051048	BP	GO:0051048	negative regulation of secretion	2/25	199/29008	0.0126637501067852	0.0428031000277309	0.0163155050684798	Apoe/Igfbp3	2
GO:0002695	BP	GO:0002695	negative regulation of leukocyte activation	2/25	200/29008	0.0127849602006693	0.0428031000277309	0.0163155050684798	Smad7/Hspb1	2
GO:0044706	BP	GO:0044706	multi-multicellular organism process	2/25	200/29008	0.0127849602006693	0.0428031000277309	0.0163155050684798	Mapk3/Ptn	2
GO:0046578	BP	GO:0046578	regulation of Ras protein signal transduction	2/25	200/29008	0.0127849602006693	0.0428031000277309	0.0163155050684798	Nrp1/Apoe	2
GO:0006167	BP	GO:0006167	AMP biosynthetic process	1/25	15/29008	0.0128528528774078	0.0428031000277309	0.0163155050684798	Hprt	1
GO:0006188	BP	GO:0006188	IMP biosynthetic process	1/25	15/29008	0.0128528528774078	0.0428031000277309	0.0163155050684798	Hprt	1
GO:0009169	BP	GO:0009169	purine ribonucleoside monophosphate catabolic process	1/25	15/29008	0.0128528528774078	0.0428031000277309	0.0163155050684798	Hprt	1
GO:0010715	BP	GO:0010715	regulation of extracellular matrix disassembly	1/25	15/29008	0.0128528528774078	0.0428031000277309	0.0163155050684798	Ets1	1
GO:0032372	BP	GO:0032372	negative regulation of sterol transport	1/25	15/29008	0.0128528528774078	0.0428031000277309	0.0163155050684798	Apoe	1
GO:0032375	BP	GO:0032375	negative regulation of cholesterol transport	1/25	15/29008	0.0128528528774078	0.0428031000277309	0.0163155050684798	Apoe	1
GO:0033700	BP	GO:0033700	phospholipid efflux	1/25	15/29008	0.0128528528774078	0.0428031000277309	0.0163155050684798	Apoe	1
GO:0048308	BP	GO:0048308	organelle inheritance	1/25	15/29008	0.0128528528774078	0.0428031000277309	0.0163155050684798	Mapk3	1
GO:0048313	BP	GO:0048313	Golgi inheritance	1/25	15/29008	0.0128528528774078	0.0428031000277309	0.0163155050684798	Mapk3	1
GO:0048680	BP	GO:0048680	positive regulation of axon regeneration	1/25	15/29008	0.0128528528774078	0.0428031000277309	0.0163155050684798	Ptn	1
GO:0050930	BP	GO:0050930	induction of positive chemotaxis	1/25	15/29008	0.0128528528774078	0.0428031000277309	0.0163155050684798	Cxcl12	1
GO:0055089	BP	GO:0055089	fatty acid homeostasis	1/25	15/29008	0.0128528528774078	0.0428031000277309	0.0163155050684798	Apoe	1
GO:1903624	BP	GO:1903624	regulation of DNA catabolic process	1/25	15/29008	0.0128528528774078	0.0428031000277309	0.0163155050684798	Igfbp3	1
GO:1905906	BP	GO:1905906	regulation of amyloid fibril formation	1/25	15/29008	0.0128528528774078	0.0428031000277309	0.0163155050684798	Apoe	1
GO:2001138	BP	GO:2001138	regulation of phospholipid transport	1/25	15/29008	0.0128528528774078	0.0428031000277309	0.0163155050684798	Apoe	1
GO:0010721	BP	GO:0010721	negative regulation of cell development	2/25	205/29008	0.0133986702792227	0.044004946025413	0.0167736196549001	Nrp1/Ptn	2
GO:0071902	BP	GO:0071902	positive regulation of protein serine/threonine kinase activity	2/25	206/29008	0.013522937945979	0.044004946025413	0.0167736196549001	Hsp90ab1/Flt1	2
GO:0003413	BP	GO:0003413	chondrocyte differentiation involved in endochondral bone morphogenesis	1/25	16/29008	0.0137040472580534	0.044004946025413	0.0167736196549001	Serpinh1	1
GO:0009128	BP	GO:0009128	purine nucleoside monophosphate catabolic process	1/25	16/29008	0.0137040472580534	0.044004946025413	0.0167736196549001	Hprt	1
GO:0032717	BP	GO:0032717	negative regulation of interleukin-8 production	1/25	16/29008	0.0137040472580534	0.044004946025413	0.0167736196549001	Klf4	1
GO:0034433	BP	GO:0034433	steroid esterification	1/25	16/29008	0.0137040472580534	0.044004946025413	0.0167736196549001	Apoe	1
GO:0034434	BP	GO:0034434	sterol esterification	1/25	16/29008	0.0137040472580534	0.044004946025413	0.0167736196549001	Apoe	1
GO:0034435	BP	GO:0034435	cholesterol esterification	1/25	16/29008	0.0137040472580534	0.044004946025413	0.0167736196549001	Apoe	1
GO:0035729	BP	GO:0035729	cellular response to hepatocyte growth factor stimulus	1/25	16/29008	0.0137040472580534	0.044004946025413	0.0167736196549001	Nrp1	1
GO:0042159	BP	GO:0042159	lipoprotein catabolic process	1/25	16/29008	0.0137040472580534	0.044004946025413	0.0167736196549001	Apoe	1
GO:0042541	BP	GO:0042541	hemoglobin biosynthetic process	1/25	16/29008	0.0137040472580534	0.044004946025413	0.0167736196549001	Klf4	1
GO:0046112	BP	GO:0046112	nucleobase biosynthetic process	1/25	16/29008	0.0137040472580534	0.044004946025413	0.0167736196549001	Hprt	1
GO:0051044	BP	GO:0051044	positive regulation of membrane protein ectodomain proteolysis	1/25	16/29008	0.0137040472580534	0.044004946025413	0.0167736196549001	Apoe	1
GO:0060979	BP	GO:0060979	vasculogenesis involved in coronary vascular morphogenesis	1/25	16/29008	0.0137040472580534	0.044004946025413	0.0167736196549001	Nrp1	1
GO:0061548	BP	GO:0061548	ganglion development	1/25	16/29008	0.0137040472580534	0.044004946025413	0.0167736196549001	Nrp1	1
GO:0070572	BP	GO:0070572	positive regulation of neuron projection regeneration	1/25	16/29008	0.0137040472580534	0.044004946025413	0.0167736196549001	Ptn	1
GO:0070593	BP	GO:0070593	dendrite self-avoidance	1/25	16/29008	0.0137040472580534	0.044004946025413	0.0167736196549001	Bsg	1
GO:0090051	BP	GO:0090051	negative regulation of cell migration involved in sprouting angiogenesis	1/25	16/29008	0.0137040472580534	0.044004946025413	0.0167736196549001	Klf4	1
GO:0106380	BP	GO:0106380	purine ribonucleotide salvage	1/25	16/29008	0.0137040472580534	0.044004946025413	0.0167736196549001	Hprt	1
GO:1902287	BP	GO:1902287	semaphorin-plexin signaling pathway involved in axon guidance	1/25	16/29008	0.0137040472580534	0.044004946025413	0.0167736196549001	Nrp1	1
GO:0099111	BP	GO:0099111	microtubule-based transport	2/25	208/29008	0.0137729917829519	0.0441473575899977	0.0168279034942082	Hspa8/Hspb1	2
GO:0031345	BP	GO:0031345	negative regulation of cell projection organization	2/25	211/29008	0.0141518554388275	0.0451996434751264	0.0172290093879679	Nrp1/Apoe	2
GO:0098742	BP	GO:0098742	cell-cell adhesion via plasma-membrane adhesion molecules	2/25	213/29008	0.0144069427778202	0.0451996434751264	0.0172290093879679	Bsg/Klf4	2
GO:0031396	BP	GO:0031396	regulation of protein ubiquitination	2/25	214/29008	0.0145352372587996	0.0451996434751264	0.0172290093879679	Hsp90ab1/Smad7	2
GO:0003184	BP	GO:0003184	pulmonary valve morphogenesis	1/25	17/29008	0.0145545370075895	0.0451996434751264	0.0172290093879679	Nos3	1
GO:0006007	BP	GO:0006007	glucose catabolic process	1/25	17/29008	0.0145545370075895	0.0451996434751264	0.0172290093879679	Ldha	1
GO:0006177	BP	GO:0006177	GMP biosynthetic process	1/25	17/29008	0.0145545370075895	0.0451996434751264	0.0172290093879679	Hprt	1
GO:0014067	BP	GO:0014067	negative regulation of phosphatidylinositol 3-kinase signaling	1/25	17/29008	0.0145545370075895	0.0451996434751264	0.0172290093879679	Klf4	1
GO:0019430	BP	GO:0019430	removal of superoxide radicals	1/25	17/29008	0.0145545370075895	0.0451996434751264	0.0172290093879679	Nos3	1
GO:0035728	BP	GO:0035728	response to hepatocyte growth factor	1/25	17/29008	0.0145545370075895	0.0451996434751264	0.0172290093879679	Nrp1	1
GO:0061000	BP	GO:0061000	negative regulation of dendritic spine development	1/25	17/29008	0.0145545370075895	0.0451996434751264	0.0172290093879679	Apoe	1
GO:0061308	BP	GO:0061308	cardiac neural crest cell development involved in heart development	1/25	17/29008	0.0145545370075895	0.0451996434751264	0.0172290093879679	Mapk3	1
GO:0071498	BP	GO:0071498	cellular response to fluid shear stress	1/25	17/29008	0.0145545370075895	0.0451996434751264	0.0172290093879679	Klf4	1
GO:0090083	BP	GO:0090083	regulation of inclusion body assembly	1/25	17/29008	0.0145545370075895	0.0451996434751264	0.0172290093879679	Apoe	1
GO:0099558	BP	GO:0099558	maintenance of synapse structure	1/25	17/29008	0.0145545370075895	0.0451996434751264	0.0172290093879679	Hspa8	1
GO:1902285	BP	GO:1902285	semaphorin-plexin signaling pathway involved in neuron projection guidance	1/25	17/29008	0.0145545370075895	0.0451996434751264	0.0172290093879679	Nrp1	1
GO:1903358	BP	GO:1903358	regulation of Golgi organization	1/25	17/29008	0.0145545370075895	0.0451996434751264	0.0172290093879679	Mapk3	1
GO:1904355	BP	GO:1904355	positive regulation of telomere capping	1/25	17/29008	0.0145545370075895	0.0451996434751264	0.0172290093879679	Mapk3	1
GO:2001028	BP	GO:2001028	positive regulation of endothelial cell chemotaxis	1/25	17/29008	0.0145545370075895	0.0451996434751264	0.0172290093879679	Hspb1	1
GO:0009165	BP	GO:0009165	nucleotide biosynthetic process	2/25	215/29008	0.0146640311014175	0.0453826479776626	0.0172987662720896	Nos3/Hprt	2
GO:0050679	BP	GO:0050679	positive regulation of epithelial cell proliferation	2/25	215/29008	0.0146640311014175	0.0453826479776626	0.0172987662720896	Cxcl12/Ptn	2
GO:0032984	BP	GO:0032984	protein-containing complex disassembly	2/25	218/29008	0.015053399972273	0.0462129671673425	0.0176152638374271	Hspa8/Nes	2
GO:0002285	BP	GO:0002285	lymphocyte activation involved in immune response	2/25	219/29008	0.0151841824398369	0.0462129671673425	0.0176152638374271	Tfrc/Smad7	2
GO:1901293	BP	GO:1901293	nucleoside phosphate biosynthetic process	2/25	220/29008	0.0153154598634523	0.0462129671673425	0.0176152638374271	Nos3/Hprt	2
GO:0009886	BP	GO:0009886	post-embryonic animal morphogenesis	1/25	18/29008	0.0154043226850343	0.0462129671673425	0.0176152638374271	Flt1	1
GO:0021783	BP	GO:0021783	preganglionic parasympathetic fiber development	1/25	18/29008	0.0154043226850343	0.0462129671673425	0.0176152638374271	Nrp1	1
GO:0030575	BP	GO:0030575	nuclear body organization	1/25	18/29008	0.0154043226850343	0.0462129671673425	0.0176152638374271	Ets1	1
GO:0032261	BP	GO:0032261	purine nucleotide salvage	1/25	18/29008	0.0154043226850343	0.0462129671673425	0.0176152638374271	Hprt	1
GO:0042026	BP	GO:0042026	protein refolding	1/25	18/29008	0.0154043226850343	0.0462129671673425	0.0176152638374271	Hspa8	1
GO:0044406	BP	GO:0044406	adhesion of symbiont to host	1/25	18/29008	0.0154043226850343	0.0462129671673425	0.0176152638374271	Hsp90ab1	1
GO:0046184	BP	GO:0046184	aldehyde biosynthetic process	1/25	18/29008	0.0154043226850343	0.0462129671673425	0.0176152638374271	Tpi1	1
GO:0060253	BP	GO:0060253	negative regulation of glial cell proliferation	1/25	18/29008	0.0154043226850343	0.0462129671673425	0.0176152638374271	Ptn	1
GO:0061307	BP	GO:0061307	cardiac neural crest cell differentiation involved in heart development	1/25	18/29008	0.0154043226850343	0.0462129671673425	0.0176152638374271	Mapk3	1
GO:0071696	BP	GO:0071696	ectodermal placode development	1/25	18/29008	0.0154043226850343	0.0462129671673425	0.0176152638374271	Nrp1	1
GO:1900221	BP	GO:1900221	regulation of amyloid-beta clearance	1/25	18/29008	0.0154043226850343	0.0462129671673425	0.0176152638374271	Apoe	1
GO:1901881	BP	GO:1901881	positive regulation of protein depolymerization	1/25	18/29008	0.0154043226850343	0.0462129671673425	0.0176152638374271	Nes	1
GO:1902176	BP	GO:1902176	negative regulation of oxidative stress-induced intrinsic apoptotic signaling pathway	1/25	18/29008	0.0154043226850343	0.0462129671673425	0.0176152638374271	Hspb1	1
GO:2000319	BP	GO:2000319	regulation of T-helper 17 cell differentiation	1/25	18/29008	0.0154043226850343	0.0462129671673425	0.0176152638374271	Smad7	1
GO:2000641	BP	GO:2000641	regulation of early endosome to late endosome transport	1/25	18/29008	0.0154043226850343	0.0462129671673425	0.0176152638374271	Mapk3	1
GO:0042098	BP	GO:0042098	T cell proliferation	2/25	221/29008	0.0154472313651284	0.0462129671673425	0.0176152638374271	Tfrc/Cxcl12	2
GO:0045732	BP	GO:0045732	positive regulation of protein catabolic process	2/25	221/29008	0.0154472313651284	0.0462129671673425	0.0176152638374271	Apoe/Smad7	2
GO:0010810	BP	GO:0010810	regulation of cell-substrate adhesion	2/25	226/29008	0.0161134693874674	0.0465308799105653	0.0177364444755123	Nrp1/Ptn	2
GO:0051495	BP	GO:0051495	positive regulation of cytoskeleton organization	2/25	227/29008	0.0162481869778558	0.0465308799105653	0.0177364444755123	Nes/Nrp1	2
GO:0006089	BP	GO:0006089	lactate metabolic process	1/25	19/29008	0.016253404848983	0.0465308799105653	0.0177364444755123	Ldha	1
GO:0006525	BP	GO:0006525	arginine metabolic process	1/25	19/29008	0.016253404848983	0.0465308799105653	0.0177364444755123	Nos3	1
GO:0010544	BP	GO:0010544	negative regulation of platelet activation	1/25	19/29008	0.016253404848983	0.0465308799105653	0.0177364444755123	Apoe	1
GO:0010801	BP	GO:0010801	negative regulation of peptidyl-threonine phosphorylation	1/25	19/29008	0.016253404848983	0.0465308799105653	0.0177364444755123	Smad7	1
GO:0021756	BP	GO:0021756	striatum development	1/25	19/29008	0.016253404848983	0.0465308799105653	0.0177364444755123	Hprt	1
GO:0021854	BP	GO:0021854	hypothalamus development	1/25	19/29008	0.016253404848983	0.0465308799105653	0.0177364444755123	Nrp1	1
GO:0033605	BP	GO:0033605	positive regulation of catecholamine secretion	1/25	19/29008	0.016253404848983	0.0465308799105653	0.0177364444755123	Cxcl12	1
GO:0035641	BP	GO:0035641	locomotory exploration behavior	1/25	19/29008	0.016253404848983	0.0465308799105653	0.0177364444755123	Apoe	1
GO:0043691	BP	GO:0043691	reverse cholesterol transport	1/25	19/29008	0.016253404848983	0.0465308799105653	0.0177364444755123	Apoe	1
GO:0044827	BP	GO:0044827	modulation by host of viral genome replication	1/25	19/29008	0.016253404848983	0.0465308799105653	0.0177364444755123	Hspa8	1
GO:0045540	BP	GO:0045540	regulation of cholesterol biosynthetic process	1/25	19/29008	0.016253404848983	0.0465308799105653	0.0177364444755123	Apoe	1
GO:0045837	BP	GO:0045837	negative regulation of membrane potential	1/25	19/29008	0.016253404848983	0.0465308799105653	0.0177364444755123	Ptn	1
GO:0050966	BP	GO:0050966	detection of mechanical stimulus involved in sensory perception of pain	1/25	19/29008	0.016253404848983	0.0465308799105653	0.0177364444755123	Cxcl12	1
GO:0051131	BP	GO:0051131	chaperone-mediated protein complex assembly	1/25	19/29008	0.016253404848983	0.0465308799105653	0.0177364444755123	Hsp90ab1	1
GO:0051349	BP	GO:0051349	positive regulation of lyase activity	1/25	19/29008	0.016253404848983	0.0465308799105653	0.0177364444755123	Nos3	1
GO:0051444	BP	GO:0051444	negative regulation of ubiquitin-protein transferase activity	1/25	19/29008	0.016253404848983	0.0465308799105653	0.0177364444755123	Smad7	1
GO:0060033	BP	GO:0060033	anatomical structure regression	1/25	19/29008	0.016253404848983	0.0465308799105653	0.0177364444755123	Flt1	1
GO:0060221	BP	GO:0060221	retinal rod cell differentiation	1/25	19/29008	0.016253404848983	0.0465308799105653	0.0177364444755123	Ptn	1
GO:0071450	BP	GO:0071450	cellular response to oxygen radical	1/25	19/29008	0.016253404848983	0.0465308799105653	0.0177364444755123	Nos3	1
GO:0071451	BP	GO:0071451	cellular response to superoxide	1/25	19/29008	0.016253404848983	0.0465308799105653	0.0177364444755123	Nos3	1
GO:0072578	BP	GO:0072578	neurotransmitter-gated ion channel clustering	1/25	19/29008	0.016253404848983	0.0465308799105653	0.0177364444755123	Apoe	1
GO:0106118	BP	GO:0106118	regulation of sterol biosynthetic process	1/25	19/29008	0.016253404848983	0.0465308799105653	0.0177364444755123	Apoe	1
GO:1901741	BP	GO:1901741	positive regulation of myoblast fusion	1/25	19/29008	0.016253404848983	0.0465308799105653	0.0177364444755123	Cxcl12	1
GO:1902004	BP	GO:1902004	positive regulation of amyloid-beta formation	1/25	19/29008	0.016253404848983	0.0465308799105653	0.0177364444755123	Apoe	1
GO:1903236	BP	GO:1903236	regulation of leukocyte tethering or rolling	1/25	19/29008	0.016253404848983	0.0465308799105653	0.0177364444755123	Cxcl12	1
GO:0007249	BP	GO:0007249	I-kappaB kinase/NF-kappaB signaling	2/25	228/29008	0.0163833925294251	0.046828327373118	0.0178498242442614	Tfrc/Hspb1	2
GO:1901617	BP	GO:1901617	organic hydroxy compound biosynthetic process	2/25	230/29008	0.0166552640383328	0.0475297280585173	0.018117181198086	Apoe/Ldha	2
GO:0030324	BP	GO:0030324	lung development	2/25	233/29008	0.0170667093015217	0.0475933370285314	0.0181414273968893	Mapk3/Nos3	2
GO:0051056	BP	GO:0051056	regulation of small GTPase mediated signal transduction	2/25	233/29008	0.0170667093015217	0.0475933370285314	0.0181414273968893	Nrp1/Apoe	2
GO:0003159	BP	GO:0003159	morphogenesis of an endothelium	1/25	20/29008	0.017101784057606	0.0475933370285314	0.0181414273968893	Bsg	1
GO:0006071	BP	GO:0006071	glycerol metabolic process	1/25	20/29008	0.017101784057606	0.0475933370285314	0.0181414273968893	Tpi1	1
GO:0006144	BP	GO:0006144	purine nucleobase metabolic process	1/25	20/29008	0.017101784057606	0.0475933370285314	0.0181414273968893	Hprt	1
GO:0006309	BP	GO:0006309	apoptotic DNA fragmentation	1/25	20/29008	0.017101784057606	0.0475933370285314	0.0181414273968893	Igfbp3	1
GO:0043101	BP	GO:0043101	purine-containing compound salvage	1/25	20/29008	0.017101784057606	0.0475933370285314	0.0181414273968893	Hprt	1
GO:0043116	BP	GO:0043116	negative regulation of vascular permeability	1/25	20/29008	0.017101784057606	0.0475933370285314	0.0181414273968893	Apoe	1
GO:0045623	BP	GO:0045623	negative regulation of T-helper cell differentiation	1/25	20/29008	0.017101784057606	0.0475933370285314	0.0181414273968893	Smad7	1
GO:0050965	BP	GO:0050965	detection of temperature stimulus involved in sensory perception of pain	1/25	20/29008	0.017101784057606	0.0475933370285314	0.0181414273968893	Cxcl12	1
GO:0051000	BP	GO:0051000	positive regulation of nitric-oxide synthase activity	1/25	20/29008	0.017101784057606	0.0475933370285314	0.0181414273968893	Apoe	1
GO:0060973	BP	GO:0060973	cell migration involved in heart development	1/25	20/29008	0.017101784057606	0.0475933370285314	0.0181414273968893	Nrp1	1
GO:0061154	BP	GO:0061154	endothelial tube morphogenesis	1/25	20/29008	0.017101784057606	0.0475933370285314	0.0181414273968893	Bsg	1
GO:1902430	BP	GO:1902430	negative regulation of amyloid-beta formation	1/25	20/29008	0.017101784057606	0.0475933370285314	0.0181414273968893	Apoe	1
GO:1903909	BP	GO:1903909	regulation of receptor clustering	1/25	20/29008	0.017101784057606	0.0475933370285314	0.0181414273968893	Ptn	1
GO:2000251	BP	GO:2000251	positive regulation of actin cytoskeleton reorganization	1/25	20/29008	0.017101784057606	0.0475933370285314	0.0181414273968893	Nrp1	1
GO:0003018	BP	GO:0003018	vascular process in circulatory system	2/25	234/29008	0.0172048243925172	0.0478059748987127	0.0182224798030572	Nos3/Apoe	2
GO:0060047	BP	GO:0060047	heart contraction	2/25	235/29008	0.0173434213784114	0.0481166018149125	0.018340883260339	Nos3/Smad7	2
GO:0030323	BP	GO:0030323	respiratory tube development	2/25	236/29008	0.0174824993967024	0.0483529836934989	0.0184309863074472	Mapk3/Nos3	2
GO:0031348	BP	GO:0031348	negative regulation of defense response	2/25	236/29008	0.0174824993967024	0.0483529836934989	0.0184309863074472	Ets1/Apoe	2
GO:0071241	BP	GO:0071241	cellular response to inorganic substance	2/25	237/29008	0.017622057585913	0.0485962025026063	0.0185236954268841	Mapk3/Tfrc	2
GO:0003177	BP	GO:0003177	pulmonary valve development	1/25	21/29008	0.0179494608686507	0.0485962025026063	0.0185236954268841	Nos3	1
GO:0006622	BP	GO:0006622	protein targeting to lysosome	1/25	21/29008	0.0179494608686507	0.0485962025026063	0.0185236954268841	Hspa8	1
GO:0007350	BP	GO:0007350	blastoderm segmentation	1/25	21/29008	0.0179494608686507	0.0485962025026063	0.0185236954268841	Nrp1	1
GO:0010666	BP	GO:0010666	positive regulation of cardiac muscle cell apoptotic process	1/25	21/29008	0.0179494608686507	0.0485962025026063	0.0185236954268841	Igfbp3	1
GO:0030810	BP	GO:0030810	positive regulation of nucleotide biosynthetic process	1/25	21/29008	0.0179494608686507	0.0485962025026063	0.0185236954268841	Nos3	1
GO:0031290	BP	GO:0031290	retinal ganglion cell axon guidance	1/25	21/29008	0.0179494608686507	0.0485962025026063	0.0185236954268841	Nrp1	1
GO:0032332	BP	GO:0032332	positive regulation of chondrocyte differentiation	1/25	21/29008	0.0179494608686507	0.0485962025026063	0.0185236954268841	Smad7	1
GO:0032516	BP	GO:0032516	positive regulation of phosphoprotein phosphatase activity	1/25	21/29008	0.0179494608686507	0.0485962025026063	0.0185236954268841	Hsp90ab1	1
GO:0043117	BP	GO:0043117	positive regulation of vascular permeability	1/25	21/29008	0.0179494608686507	0.0485962025026063	0.0185236954268841	Apoe	1
GO:0048486	BP	GO:0048486	parasympathetic nervous system development	1/25	21/29008	0.0179494608686507	0.0485962025026063	0.0185236954268841	Nrp1	1
GO:0090050	BP	GO:0090050	positive regulation of cell migration involved in sprouting angiogenesis	1/25	21/29008	0.0179494608686507	0.0485962025026063	0.0185236954268841	Nrp1	1
GO:1900373	BP	GO:1900373	positive regulation of purine nucleotide biosynthetic process	1/25	21/29008	0.0179494608686507	0.0485962025026063	0.0185236954268841	Nos3	1
GO:1903672	BP	GO:1903672	positive regulation of sprouting angiogenesis	1/25	21/29008	0.0179494608686507	0.0485962025026063	0.0185236954268841	Klf4	1
GO:1903039	BP	GO:1903039	positive regulation of leukocyte cell-cell adhesion	2/25	240/29008	0.0180436045796345	0.0487775153922349	0.0185928075091351	Tfrc/Ets1	2
GO:0003015	BP	GO:0003015	heart process	2/25	245/29008	0.0187557062126912	0.0496170622526406	0.0189128224390655	Nos3/Smad7	2
GO:0000303	BP	GO:0000303	response to superoxide	1/25	22/29008	0.0187964358394405	0.0496170622526406	0.0189128224390655	Nos3	1
GO:0001975	BP	GO:0001975	response to amphetamine	1/25	22/29008	0.0187964358394405	0.0496170622526406	0.0189128224390655	Hprt	1
GO:0003180	BP	GO:0003180	aortic valve morphogenesis	1/25	22/29008	0.0187964358394405	0.0496170622526406	0.0189128224390655	Nos3	1
GO:0009158	BP	GO:0009158	ribonucleoside monophosphate catabolic process	1/25	22/29008	0.0187964358394405	0.0496170622526406	0.0189128224390655	Hprt	1
GO:0010039	BP	GO:0010039	response to iron ion	1/25	22/29008	0.0187964358394405	0.0496170622526406	0.0189128224390655	Tfrc	1
GO:0010663	BP	GO:0010663	positive regulation of striated muscle cell apoptotic process	1/25	22/29008	0.0187964358394405	0.0496170622526406	0.0189128224390655	Igfbp3	1
GO:0020027	BP	GO:0020027	hemoglobin metabolic process	1/25	22/29008	0.0187964358394405	0.0496170622526406	0.0189128224390655	Klf4	1
GO:0034377	BP	GO:0034377	plasma lipoprotein particle assembly	1/25	22/29008	0.0187964358394405	0.0496170622526406	0.0189128224390655	Apoe	1
GO:0042053	BP	GO:0042053	regulation of dopamine metabolic process	1/25	22/29008	0.0187964358394405	0.0496170622526406	0.0189128224390655	Hprt	1
GO:0048532	BP	GO:0048532	anatomical structure arrangement	1/25	22/29008	0.0187964358394405	0.0496170622526406	0.0189128224390655	Nrp1	1
GO:0060252	BP	GO:0060252	positive regulation of glial cell proliferation	1/25	22/29008	0.0187964358394405	0.0496170622526406	0.0189128224390655	Flt1	1
GO:0060438	BP	GO:0060438	trachea development	1/25	22/29008	0.0187964358394405	0.0496170622526406	0.0189128224390655	Mapk3	1
GO:0090026	BP	GO:0090026	positive regulation of monocyte chemotaxis	1/25	22/29008	0.0187964358394405	0.0496170622526406	0.0189128224390655	Cxcl12	1
GO:0098869	BP	GO:0098869	cellular oxidant detoxification	1/25	22/29008	0.0187964358394405	0.0496170622526406	0.0189128224390655	Nos3	1
GO:0150104	BP	GO:0150104	transport across blood-brain barrier	1/25	22/29008	0.0187964358394405	0.0496170622526406	0.0189128224390655	Apoe	1
GO:0045121	CC	GO:0045121	membrane raft	5/25	392/28886	1.90591111624881e-05	0.00128301930613015	0.00059911467401408	Mapk3/Hspa8/Nos3/Bsg/Serpinh1	5
GO:0098857	CC	GO:0098857	membrane microdomain	5/25	393/28886	1.92935234004534e-05	0.00128301930613015	0.00059911467401408	Mapk3/Hspa8/Nos3/Bsg/Serpinh1	5
GO:0005769	CC	GO:0005769	early endosome	4/25	321/28886	0.000157452221064032	0.00647981564823891	0.00302579440637986	Mapk3/Tfrc/Nrp1/Apoe	4
GO:0005882	CC	GO:0005882	intermediate filament	3/25	131/28886	0.000194881673631246	0.00647981564823891	0.00302579440637986	Hspa8/Nes/Nrp1	3
GO:0101031	CC	GO:0101031	chaperone complex	2/25	28/28886	0.000268096065866343	0.00713135535204472	0.0033300353444451	Hsp90ab1/Hspa8	2
GO:0043235	CC	GO:0043235	receptor complex	4/25	408/28886	0.000392191509258019	0.00823256898186088	0.00384425460965407	Hsp90ab1/Flt1/Tfrc/Ptprb	4
GO:0045111	CC	GO:0045111	intermediate filament cytoskeleton	3/25	172/28886	0.000433293104308468	0.00823256898186088	0.00384425460965407	Hspa8/Nes/Nrp1	3
GO:0005770	CC	GO:0005770	late endosome	3/25	242/28886	0.00116552062836532	0.017640902519776	0.00823754055137937	Mapk3/Hspa8/Apoe	3
GO:0001917	CC	GO:0001917	photoreceptor inner segment	2/25	59/28886	0.00119374528329311	0.017640902519776	0.00823754055137937	Hspa8/Bsg	2
GO:0045211	CC	GO:0045211	postsynaptic membrane	3/25	272/28886	0.00162912679314491	0.0202538441323314	0.00945767157742422	Hspa8/Nrp1/Hspb1	3
GO:0005905	CC	GO:0005905	clathrin-coated pit	2/25	70/28886	0.00167512996583192	0.0202538441323314	0.00945767157742422	Tfrc/Ap1s2	2
GO:0099634	CC	GO:0099634	postsynaptic specialization membrane	2/25	84/28886	0.00240015926663941	0.0262188755455335	0.0122430839508229	Hspa8/Hspb1	2
GO:0098978	CC	GO:0098978	glutamatergic synapse	3/25	319/28886	0.00256274723377395	0.0262188755455335	0.0122430839508229	Hspa8/Nrp1/Apoe	3
GO:0005901	CC	GO:0005901	caveola	2/25	96/28886	0.00311975245571324	0.0296376483292758	0.0138395033749685	Mapk3/Nos3	2
GO:0070062	CC	GO:0070062	extracellular exosome	2/25	104/28886	0.00364886985426639	0.0323533127078287	0.0151076015018749	Hspa8/Tfrc	2
GO:0150034	CC	GO:0150034	distal axon	3/25	371/28886	0.00391902742614949	0.0325769154798677	0.0152120143515013	Hsp90ab1/Hspa8/Nrp1	3
GO:0097060	CC	GO:0097060	synaptic membrane	3/25	387/28886	0.00440943094089469	0.0328053065711364	0.015318663139668	Hspa8/Nrp1/Hspb1	3
GO:1903561	CC	GO:1903561	extracellular vesicle	2/25	115/28886	0.00443981592692072	0.0328053065711364	0.015318663139668	Hspa8/Tfrc	2
GO:0043230	CC	GO:0043230	extracellular organelle	2/25	125/28886	0.0052215452515389	0.0347232759227337	0.016214272096884	Hspa8/Tfrc	2
GO:0065010	CC	GO:0065010	extracellular membrane-bounded organelle	2/25	125/28886	0.0052215452515389	0.0347232759227337	0.016214272096884	Hspa8/Tfrc	2
GO:0044853	CC	GO:0044853	plasma membrane raft	2/25	135/28886	0.00606194457757262	0.0383923156579599	0.01792755539232	Mapk3/Nos3	2
GO:0043204	CC	GO:0043204	perikaryon	2/25	140/28886	0.00650383656432073	0.0391831947036479	0.01829686179276	Hspa8/Hspb1	2
GO:0005667	CC	GO:0005667	transcription regulator complex	3/25	475/28886	0.00776662622262152	0.0391831947036479	0.01829686179276	Ets1/Smad7/Klf4	3
GO:0071141	CC	GO:0071141	SMAD protein complex	1/25	10/28886	0.00862242058453211	0.0391831947036479	0.01829686179276	Smad7	1
GO:0098690	CC	GO:0098690	glycinergic synapse	1/25	10/28886	0.00862242058453211	0.0391831947036479	0.01829686179276	Hspa8	1
GO:0099524	CC	GO:0099524	postsynaptic cytosol	1/25	10/28886	0.00862242058453211	0.0391831947036479	0.01829686179276	Hspa8	1
GO:0042383	CC	GO:0042383	sarcolemma	2/25	165/28886	0.00892534865439091	0.0391831947036479	0.01829686179276	Nos3/Bsg	2
GO:0005925	CC	GO:0005925	focal adhesion	2/25	169/28886	0.00934495581698288	0.0391831947036479	0.01829686179276	Mapk3/Nrp1	2
GO:0005775	CC	GO:0005775	vacuolar lumen	1/25	11/28886	0.00948072642624775	0.0391831947036479	0.01829686179276	Hspa8	1
GO:0098684	CC	GO:0098684	photoreceptor ribbon synapse	1/25	11/28886	0.00948072642624775	0.0391831947036479	0.01829686179276	Hspa8	1
GO:0005765	CC	GO:0005765	lysosomal membrane	2/25	171/28886	0.00955802783697443	0.0391831947036479	0.01829686179276	Hsp90ab1/Hspa8	2
GO:0098852	CC	GO:0098852	lytic vacuole membrane	2/25	171/28886	0.00955802783697443	0.0391831947036479	0.01829686179276	Hsp90ab1/Hspa8	2
GO:0005883	CC	GO:0005883	neurofilament	1/25	12/28886	0.0103383188709003	0.0391831947036479	0.01829686179276	Nrp1	1
GO:0031143	CC	GO:0031143	pseudopodium	1/25	12/28886	0.0103383188709003	0.0391831947036479	0.01829686179276	Mapk3	1
GO:0044294	CC	GO:0044294	dendritic growth cone	1/25	12/28886	0.0103383188709003	0.0391831947036479	0.01829686179276	Hsp90ab1	1
GO:0030055	CC	GO:0030055	cell-substrate junction	2/25	181/28886	0.0106557714729599	0.0391831947036479	0.01829686179276	Mapk3/Nrp1	2
GO:0042627	CC	GO:0042627	chylomicron	1/25	13/28886	0.0111951984867565	0.0391831947036479	0.01829686179276	Apoe	1
GO:0099523	CC	GO:0099523	presynaptic cytosol	1/25	13/28886	0.0111951984867565	0.0391831947036479	0.01829686179276	Hspa8	1
GO:0034362	CC	GO:0034362	low-density lipoprotein particle	1/25	14/28886	0.0120513658416497	0.0400707914234852	0.0187113311751929	Apoe	1
GO:1990124	CC	GO:1990124	messenger ribonucleoprotein complex	1/25	14/28886	0.0120513658416497	0.0400707914234852	0.0187113311751929	Hspa8	1
GO:0035686	CC	GO:0035686	sperm fibrous sheath	1/25	15/28886	0.0129068215029809	0.0411989655724846	0.0192381398399414	Ldha	1
GO:0030426	CC	GO:0030426	growth cone	2/25	201/28886	0.0130101996544688	0.0411989655724846	0.0192381398399414	Hsp90ab1/Nrp1	2
GO:0030427	CC	GO:0030427	site of polarized growth	2/25	208/28886	0.0138832441260126	0.0429411969478995	0.0200516867425886	Hsp90ab1/Nrp1	2
GO:0043083	CC	GO:0043083	synaptic cleft	1/25	18/28886	0.0154689239931306	0.0447856486912693	0.020912966147882	Apoe	1
GO:1990913	CC	GO:1990913	sperm head plasma membrane	1/25	18/28886	0.0154689239931306	0.0447856486912693	0.020912966147882	Hsp90ab1	1
GO:0000974	CC	GO:0000974	Prp19 complex	1/25	19/28886	0.016321538545582	0.0447856486912693	0.020912966147882	Hspa8	1
GO:0031430	CC	GO:0031430	M band	1/25	19/28886	0.016321538545582	0.0447856486912693	0.020912966147882	Hspb1	1
GO:0005774	CC	GO:0005774	vacuolar membrane	2/25	228/28886	0.0165138167456169	0.0447856486912693	0.020912966147882	Hsp90ab1/Hspa8	2
GO:0031091	CC	GO:0031091	platelet alpha granule	1/25	20/28886	0.017173444234998	0.0447856486912693	0.020912966147882	Igfbp3	1
GO:0044292	CC	GO:0044292	dendrite terminus	1/25	20/28886	0.017173444234998	0.0447856486912693	0.020912966147882	Hsp90ab1	1
GO:0099522	CC	GO:0099522	cytosolic region	1/25	20/28886	0.017173444234998	0.0447856486912693	0.020912966147882	Hspa8	1
GO:0016323	CC	GO:0016323	basolateral plasma membrane	2/25	244/28886	0.0187598486964264	0.0473658954851009	0.0221178301038461	Hsp90ab1/Tfrc	2
GO:0097470	CC	GO:0097470	ribbon synapse	1/25	22/28886	0.0188751312835365	0.0473658954851009	0.0221178301038461	Hspa8	1
GO:0097524	CC	GO:0097524	sperm plasma membrane	1/25	23/28886	0.0197249137709919	0.0485817320655913	0.0226855733428562	Hsp90ab1	1
GO:0050839	MF	GO:0050839	cell adhesion molecule binding	5/24	295/28438	4.19859713803757e-06	0.000308217017575339	0.000125842992821829	Cxcl12/Nos3/Bsg/Ptn/Ptprb	5
GO:0044183	MF	GO:0044183	protein folding chaperone	3/24	38/28438	4.36944792047744e-06	0.000308217017575339	0.000125842992821829	Hsp90ab1/Hspa8/Hspb1	3
GO:0031072	MF	GO:0031072	heat shock protein binding	4/24	147/28438	6.71886215321775e-06	0.000308217017575339	0.000125842992821829	Hsp90ab1/Hspa8/Tfrc/Nos3	4
GO:0019838	MF	GO:0019838	growth factor binding	4/24	151/28438	7.4719276987961e-06	0.000308217017575339	0.000125842992821829	Flt1/Nrp1/Ptn/Igfbp3	4
GO:0051082	MF	GO:0051082	unfolded protein binding	3/24	88/28438	5.52859287269369e-05	0.00182443564798892	0.000744905144952412	Hsp90ab1/Hspa8/Serpinh1	3
GO:0008013	MF	GO:0008013	beta-catenin binding	3/24	94/28438	6.73085602415302e-05	0.00185098540664208	0.000755745237799637	Nos3/Smad7/Klf4	3
GO:0031625	MF	GO:0031625	ubiquitin protein ligase binding	4/24	313/28438	0.000128555024132179	0.00288721122674722	0.00117882946419025	Hsp90ab1/Hspa8/Smad7/Tpi1	4
GO:0048156	MF	GO:0048156	tau protein binding	2/24	22/28438	0.000156058960400421	0.00288721122674722	0.00117882946419025	Hsp90ab1/Apoe	2
GO:0044389	MF	GO:0044389	ubiquitin-like protein ligase binding	4/24	330/28438	0.000157484248731666	0.00288721122674722	0.00117882946419025	Hsp90ab1/Hspa8/Smad7/Tpi1	4
GO:0008201	MF	GO:0008201	heparin binding	3/24	169/28438	0.000380679267848908	0.00628120791950698	0.00256457612024527	Nrp1/Apoe/Ptn	3
GO:0005539	MF	GO:0005539	glycosaminoglycan binding	3/24	229/28438	0.000920519325437548	0.0125187250792051	0.00511131358895775	Nrp1/Apoe/Ptn	3
GO:0019207	MF	GO:0019207	kinase regulator activity	3/24	229/28438	0.000920519325437548	0.0125187250792051	0.00511131358895775	Hsp90ab1/Klf4/Hspb1	3
GO:0043394	MF	GO:0043394	proteoglycan binding	2/24	55/28438	0.000986323794119191	0.0125187250792051	0.00511131358895775	Apoe/Ptn	2
GO:0004714	MF	GO:0004714	transmembrane receptor protein tyrosine kinase activity	2/24	59/28438	0.00113409312380707	0.0133660975305834	0.00545729021982351	Flt1/Nrp1	2
GO:0045296	MF	GO:0045296	cadherin binding	2/24	69/28438	0.00154700406138659	0.0161929200231154	0.00661146335872018	Nos3/Ptprb	2
GO:1901681	MF	GO:1901681	sulfur compound binding	3/24	280/28438	0.00163984378028595	0.0161929200231154	0.00661146335872018	Nrp1/Apoe/Ptn	3
GO:0019199	MF	GO:0019199	transmembrane receptor protein kinase activity	2/24	77/28438	0.00192154335641471	0.0161929200231154	0.00661146335872018	Flt1/Nrp1	2
GO:0042379	MF	GO:0042379	chemokine receptor binding	2/24	77/28438	0.00192154335641471	0.0161929200231154	0.00661146335872018	Cxcl12/Nes	2
GO:0005518	MF	GO:0005518	collagen binding	2/24	80/28438	0.00207201431271469	0.0161929200231154	0.00661146335872018	Smad7/Serpinh1	2
GO:0019888	MF	GO:0019888	protein phosphatase regulator activity	2/24	80/28438	0.00207201431271469	0.0161929200231154	0.00661146335872018	Ptn/Igfbp3	2
GO:0003725	MF	GO:0003725	double-stranded RNA binding	2/24	84/28438	0.00228107506400721	0.0161929200231154	0.00661146335872018	Hsp90ab1/Tfrc	2
GO:0097110	MF	GO:0097110	scaffold protein binding	2/24	84/28438	0.00228107506400721	0.0161929200231154	0.00661146335872018	Mapk3/Nos3	2
GO:0005126	MF	GO:0005126	cytokine receptor binding	3/24	315/28438	0.00229288946595595	0.0161929200231154	0.00661146335872018	Cxcl12/Nes/Smad7	3
GO:0001664	MF	GO:0001664	G protein-coupled receptor binding	3/24	318/28438	0.00235533382154406	0.0161929200231154	0.00661146335872018	Hspa8/Cxcl12/Nes	3
GO:0019208	MF	GO:0019208	phosphatase regulator activity	2/24	97/28438	0.00302637225547535	0.0199740568861373	0.00815527681475462	Ptn/Igfbp3	2
GO:0004725	MF	GO:0004725	protein tyrosine phosphatase activity	2/24	99/28438	0.00314988134659691	0.0199896316226342	0.00816163587782194	Dusp6/Ptprb	2
GO:0042277	MF	GO:0042277	peptide binding	3/24	370/28438	0.00360982582192922	0.0220600466895674	0.00900697281105146	Hsp90ab1/Hspa8/Apoe	3
GO:0051087	MF	GO:0051087	chaperone binding	2/24	109/28438	0.0038023442345414	0.022406671382119	0.00914849740641541	Hspa8/Tfrc	2
GO:0004713	MF	GO:0004713	protein tyrosine kinase activity	2/24	129/28438	0.00527885860233198	0.0300348851511992	0.0122630472068692	Flt1/Nrp1	2
GO:0042826	MF	GO:0042826	histone deacetylase binding	2/24	132/28438	0.0055197163321795	0.0303584398269872	0.0123951524652452	Hsp90ab1/Klf4	2
GO:0033218	MF	GO:0033218	amide binding	3/24	446/28438	0.00607125884522147	0.0323147648213401	0.0131939071678837	Hsp90ab1/Hspa8/Apoe	3
GO:0005178	MF	GO:0005178	integrin binding	2/24	142/28438	0.00635843418433144	0.032785676262959	0.0133861772301715	Cxcl12/Ptn	2
GO:0008083	MF	GO:0008083	growth factor activity	2/24	148/28438	0.00688786962420038	0.0344393481210019	0.0140613606363261	Cxcl12/Ptn	2
GO:0019103	MF	GO:0019103	pyrimidine nucleotide binding	1/24	10/28438	0.00840875905330996	0.0401466629497835	0.0163916199603582	Hsp90ab1	1
GO:0004721	MF	GO:0004721	phosphoprotein phosphatase activity	2/24	170/28438	0.00899378419234132	0.0401466629497835	0.0163916199603582	Dusp6/Ptprb	2
GO:0008330	MF	GO:0008330	protein tyrosine/threonine phosphatase activity	1/24	11/28438	0.00924589813388954	0.0401466629497835	0.0163916199603582	Dusp6	1
GO:0034713	MF	GO:0034713	type I transforming growth factor beta receptor binding	1/24	11/28438	0.00924589813388954	0.0401466629497835	0.0163916199603582	Smad7	1
GO:0043008	MF	GO:0043008	ATP-dependent protein binding	1/24	11/28438	0.00924589813388954	0.0401466629497835	0.0163916199603582	Hsp90ab1	1
GO:0017154	MF	GO:0017154	semaphorin receptor activity	1/24	12/28438	0.0100823598936534	0.0407248680499269	0.0166276973218202	Nrp1	1
GO:0072542	MF	GO:0072542	protein phosphatase activator activity	1/24	12/28438	0.0100823598936534	0.0407248680499269	0.0166276973218202	Igfbp3	1
GO:0017017	MF	GO:0017017	MAP kinase tyrosine/serine/threonine phosphatase activity	1/24	13/28438	0.0109181448568044	0.0407248680499269	0.0166276973218202	Dusp6	1
GO:0031994	MF	GO:0031994	insulin-like growth factor I binding	1/24	13/28438	0.0109181448568044	0.0407248680499269	0.0166276973218202	Igfbp3	1
GO:1990226	MF	GO:1990226	histone methyltransferase binding	1/24	13/28438	0.0109181448568044	0.0407248680499269	0.0166276973218202	Hsp90ab1	1
GO:0019215	MF	GO:0019215	intermediate filament binding	1/24	14/28438	0.0117532535471632	0.0407248680499269	0.0166276973218202	Nes	1
GO:0048185	MF	GO:0048185	activin binding	1/24	14/28438	0.0117532535471632	0.0407248680499269	0.0166276973218202	Smad7	1
GO:0070411	MF	GO:0070411	I-SMAD binding	1/24	14/28438	0.0117532535471632	0.0407248680499269	0.0166276973218202	Smad7	1
GO:0019887	MF	GO:0019887	protein kinase regulator activity	2/24	197/28438	0.0119212741336767	0.0407248680499269	0.0166276973218202	Hsp90ab1/Hspb1	2
GO:0004707	MF	GO:0004707	MAP kinase activity	1/24	15/28438	0.0125876864881592	0.0407248680499269	0.0166276973218202	Mapk3	1
GO:0004708	MF	GO:0004708	MAP kinase kinase activity	1/24	15/28438	0.0125876864881592	0.0407248680499269	0.0166276973218202	Mapk3	1
GO:0010181	MF	GO:0010181	FMN binding	1/24	15/28438	0.0125876864881592	0.0407248680499269	0.0166276973218202	Nos3	1
GO:0045236	MF	GO:0045236	CXCR chemokine receptor binding	1/24	15/28438	0.0125876864881592	0.0407248680499269	0.0166276973218202	Cxcl12	1
GO:0016887	MF	GO:0016887	ATP hydrolysis activity	2/24	223/28438	0.0150827491054871	0.0469687631542367	0.0191770388636118	Hsp90ab1/Hspa8	2
GO:0033549	MF	GO:0033549	MAP kinase phosphatase activity	1/24	18/28438	0.0150869360434821	0.0469687631542367	0.0191770388636118	Dusp6	1
GO:0019211	MF	GO:0019211	phosphatase activator activity	1/24	19/28438	0.0159186712136075	0.0477560136408224	0.0194984680893948	Igfbp3	1
GO:0140416	MF	GO:0140416	transcription regulator inhibitor activity	1/24	19/28438	0.0159186712136075	0.0477560136408224	0.0194984680893948	Smad7	1
GO:0035014	MF	GO:0035014	phosphatidylinositol 3-kinase regulator activity	1/24	20/28438	0.016749733245729	0.0493518925990231	0.020150055032456	Klf4	1
