# Supplementary material for: Single-cell sequencing reveals the response mechanisms of vascular endothelial cells to glucocorticoids in diabetic retinopathy
Source: PLoS One. 2025 Nov 6;20(11):e0334230. doi: 10.1371/journal.pone.0334230 (PMC12591416; doi:10.1371/journal.pone.0334230)
Supplement: S9 Table — (CSV) [file pone.0334230.s009.csv]

	Description	ID	pvalue	p.adjust
mmu04066	HIF-1 signaling pathway	mmu04066	1.33E-08	1.94E-06
mmu04010	MAPK signaling pathway	mmu04010	1.30E-06	9.28E-05
mmu04915	Estrogen signaling pathway	mmu04915	1.91E-06	9.28E-05
mmu04370	VEGF signaling pathway	mmu04370	8.56E-06	0.000312541
mmu04151	PI3K-Akt signaling pathway	mmu04151	8.41E-05	0.00245574
mmu04360	Axon guidance	mmu04360	0.000226842	0.004551231
mmu05202	Transcriptional misregulation in cancer	mmu05202	0.000237939	0.004551231
mmu04218	Cellular senescence	mmu04218	0.000249382	0.004551231
mmu05200	Pathways in cancer	mmu05200	0.000384596	0.006238997
mmu04014	Ras signaling pathway	mmu04014	0.000477354	0.006969362
mmu05166	Human T-cell leukemia virus 1 infection	mmu05166	0.000557918	0.007405087
mmu00010	Glycolysis / Gluconeogenesis	mmu00010	0.000929911	0.009579767
mmu05230	Central carbon metabolism in cancer	mmu05230	0.000929911	0.009579767
mmu05211	Renal cell carcinoma	mmu05211	0.000956879	0.009579767
mmu05221	Acute myeloid leukemia	mmu05221	0.000984223	0.009579767
mmu04520	Adherens junction	mmu04520	0.001068494	0.009750009
mmu05323	Rheumatoid arthritis	mmu05323	0.00143899	0.012260913
mmu04914	Progesterone-mediated oocyte maturation	mmu04914	0.001644112	0.012260913
mmu04612	Antigen processing and presentation	mmu04612	0.001679577	0.012260913
mmu04657	IL-17 signaling pathway	mmu04657	0.001679577	0.012260913
mmu04350	TGF-beta signaling pathway	mmu04350	0.001825072	0.012609056
mmu05215	Prostate cancer	mmu05215	0.001899995	0.012609056
mmu04933	AGE-RAGE signaling pathway in diabetic complications	mmu04933	0.002054171	0.012736158
mmu04659	Th17 cell differentiation	mmu04659	0.002093615	0.012736158
mmu05145	Toxoplasmosis	mmu05145	0.002337802	0.013652765
mmu04071	Sphingolipid signaling pathway	mmu04071	0.003051427	0.016757642
mmu04611	Platelet activation	mmu04611	0.003099016	0.016757642
mmu04926	Relaxin signaling pathway	mmu04926	0.003391862	0.017686138
mmu04550	Signaling pathways regulating pluripotency of stem cells	mmu04550	0.003749263	0.018501592
mmu04371	Apelin signaling pathway	mmu04371	0.003801697	0.018501592
mmu05418	Fluid shear stress and atherosclerosis	mmu05418	0.004014855	0.018908671
mmu04921	Oxytocin signaling pathway	mmu04921	0.004629092	0.021120234
mmu04141	Protein processing in endoplasmic reticulum	mmu04141	0.005161946	0.022837701
mmu04022	cGMP-PKG signaling pathway	mmu04022	0.005785581	0.024670915
mmu05010	Alzheimer disease	mmu05010	0.005914261	0.024670915
mmu04510	Focal adhesion	mmu04510	0.007559632	0.030116238
mmu04062	Chemokine signaling pathway	mmu04062	0.007632197	0.030116238
mmu04621	NOD-like receptor signaling pathway	mmu04621	0.008074235	0.031022061
mmu04015	Rap1 signaling pathway	mmu04015	0.008681224	0.032498941
mmu04810	Regulation of actin cytoskeleton	mmu04810	0.008913994	0.032536079
mmu05170	Human immunodeficiency virus 1 infection	mmu05170	0.010705578	0.038122301
mmu05163	Human cytomegalovirus infection	mmu05163	0.012190119	0.042375174
mmu00220	Arginine biosynthesis	mmu00220	0.012947149	0.043960087
mmu04144	Endocytosis	mmu04144	0.013476722	0.044718215
mmu01100	Metabolic pathways	mmu01100	0.015175513	0.049236108
